# Supplementary material for: 4,4′-(Oxydimethyl­ene)dibenzonitrile
Source: Acta Crystallogr Sect E Struct Rep Online. 2008 Jul 9;64(Pt 8):o1436. doi: 10.1107/S1600536808020527 (PMC2962067; doi:10.1107/S1600536808020527)
Supplement: Supplementary file 2 [file e-64-o1436-Isup2.hkl]

# 
# h,k,l, Fc-squared, Fo-squared, sigma(Fo-squared) and status flag 
# 
data_I
_shelx_title ' zh in P2(1)/c' 
_shelx_refln_list_code          4 
_shelx_F_calc_maximum      139.55 
_exptl_crystal_F_000       520.00 
_reflns_d_resolution_high  0.7694 
 
loop_ 
 _symmetry_equiv_pos_as_xyz 
 'x, y, z' 
 '-x, y+1/2, -z+1/2' 
 '-x, -y, -z' 
 'x, -y-1/2, z-1/2' 
 
_cell_length_a    14.4440 
_cell_length_b     7.6674 
_cell_length_c    11.8973 
_cell_angle_alpha  90.000 
_cell_angle_beta   96.326 
_cell_angle_gamma  90.000 
 
_shelx_F_squared_multiplier     1.000 
 
loop_ 
 _refln_index_h 
 _refln_index_k 
 _refln_index_l 
 _refln_F_squared_calc 
 _refln_F_squared_meas 
 _refln_F_squared_sigma 
 _refln_observed_status 
   2   0   0      904.96      788.85      7.01 o 
   3   0   0     1416.87     1279.71     11.37 o 
   4   0   0     3915.46     3721.82     19.04 o 
   5   0   0     1142.43     1117.24     13.31 o 
   6   0   0      177.13      173.79      9.51 o 
   7   0   0      481.03      489.52     10.61 o 
   8   0   0      450.11      469.13     11.02 o 
   9   0   0      117.60      111.15     10.66 o 
  10   0   0      210.62      212.61      9.41 o 
  11   0   0        6.51        9.95      4.34 o 
  12   0   0       13.42       23.89     19.52 o 
  13   0   0        4.75        6.56      7.26 o 
  14   0   0        1.28       -0.77      9.19 o 
  15   0   0       22.12       35.29     11.07 o 
  16   0   0        1.35       -1.47      9.46 o 
  17   0   0        2.93        1.55     10.51 o 
  18   0   0        9.15        9.18      9.09 o 
   1   1   0      819.93      734.18      3.92 o 
   2   1   0      223.93      188.71      2.26 o 
   3   1   0     3099.23     3009.29     17.94 o 
   4   1   0     2308.01     2317.99     12.99 o 
   5   1   0      141.82      146.65      3.71 o 
   6   1   0        2.33        2.33      1.48 o 
   7   1   0       19.98       22.69      2.46 o 
   8   1   0      305.25      325.05      6.46 o 
   9   1   0       11.39       12.73      2.69 o 
  10   1   0      112.93      113.71      5.99 o 
  11   1   0      240.81      234.56     10.21 o 
  12   1   0       89.60       87.94      6.60 o 
  13   1   0       51.38       45.19      8.09 o 
  14   1   0       69.93       54.67      8.41 o 
  15   1   0       19.36       16.06      6.07 o 
  16   1   0        6.30        4.86      5.97 o 
  17   1   0       29.55       44.14      7.16 o 
  18   1   0       22.56       18.68      4.93 o 
   0   2   0     3201.86     3142.28     17.42 o 
   1   2   0     2243.92     2210.50     11.51 o 
   2   2   0      606.78      587.16      5.62 o 
   3   2   0      117.48      110.37      4.00 o 
   4   2   0      231.70      232.66      5.04 o 
   5   2   0       11.60        9.77      2.03 o 
   6   2   0      326.42      350.27      6.21 o 
   7   2   0      255.64      269.54      6.75 o 
   8   2   0       16.71       23.33      3.18 o 
   9   2   0        0.84        7.71      2.19 o 
  10   2   0        2.69        1.89      3.15 o 
  11   2   0       45.24       37.71      7.66 o 
  12   2   0      453.79      469.69     13.02 o 
  13   2   0       66.28       70.56      6.27 o 
  14   2   0        9.35        9.25      6.29 o 
  15   2   0       24.72       21.62      5.85 o 
  16   2   0        0.50       11.27      4.73 o 
  17   2   0        4.53       11.56      7.20 o 
  18   2   0        0.37        8.72      5.77 o 
   1   3   0        3.01        3.36      2.09 o 
   2   3   0       29.70       27.71      2.12 o 
   3   3   0        3.88        4.80      2.06 o 
   4   3   0       12.24       14.37      2.37 o 
   5   3   0      813.92      888.76      9.75 o 
   6   3   0        5.71       10.15      2.52 o 
   7   3   0        0.30        2.65      2.86 o 
   8   3   0       45.41       50.28      4.14 o 
   9   3   0       12.24       11.17      2.87 o 
  10   3   0       26.40       24.19      3.51 o 
  11   3   0       83.52       95.92      8.92 o 
  12   3   0       14.05       15.86      4.68 o 
  13   3   0        2.51        6.03      4.81 o 
  14   3   0        0.05        5.91      5.76 o 
  15   3   0        9.35       23.37      5.62 o 
  16   3   0        0.00        7.43      6.02 o 
  17   3   0        1.58        3.57      4.15 o 
   0   4   0      237.21      222.60      8.08 o 
   1   4   0      230.49      235.54      5.68 o 
   2   4   0        0.23        2.88      1.77 o 
   3   4   0      206.85      194.58      4.87 o 
   4   4   0      220.64      221.75      5.60 o 
   5   4   0       54.01       55.62      3.85 o 
   6   4   0       35.07       28.42      3.46 o 
   7   4   0       91.78       96.69      5.62 o 
   8   4   0        0.03        1.62      3.44 o 
   9   4   0       35.09       35.21      4.56 o 
  10   4   0        2.65        6.62      3.39 o 
  11   4   0      157.72      169.32     12.75 o 
  12   4   0       49.46       47.19      7.93 o 
  13   4   0       21.54       20.56      4.73 o 
  14   4   0        9.45       17.11      6.33 o 
  15   4   0        4.98        6.38      4.65 o 
  16   4   0        3.11        7.82      4.06 o 
  17   4   0        1.34       16.18      6.77 o 
   1   5   0        7.26        6.72      1.66 o 
   2   5   0       98.45       92.11      4.61 o 
   3   5   0       10.86        8.13      2.63 o 
   4   5   0      236.51      217.69      6.12 o 
   5   5   0       19.31       15.32      3.48 o 
   6   5   0      180.47      174.55      6.99 o 
   7   5   0        0.25        1.44      2.84 o 
   8   5   0       28.96       28.23      3.86 o 
   9   5   0       28.36       19.98      4.93 o 
  10   5   0        0.02        6.28      3.44 o 
  11   5   0        9.23        3.84      2.82 o 
  12   5   0       39.62       29.68      6.09 o 
  13   5   0        2.37        3.26      3.90 o 
  14   5   0       12.87        6.62      4.09 o 
  15   5   0        0.02        6.60      6.33 o 
  16   5   0        1.34        2.98      7.57 o 
   0   6   0       24.04       20.61      7.55 o 
   1   6   0      693.22      792.58     19.87 o 
   2   6   0       48.85       57.55      7.09 o 
   3   6   0      134.83      148.78     12.32 o 
   4   6   0       47.47       38.82      4.57 o 
   5   6   0       23.08       22.94      4.64 o 
   6   6   0        0.01        3.91      3.03 o 
   7   6   0        1.49        0.37      3.37 o 
   8   6   0       11.24        8.83      3.20 o 
   9   6   0        0.23        6.88      4.15 o 
  10   6   0        0.07        3.70      3.10 o 
  11   6   0        2.51        4.71      5.09 o 
  12   6   0        0.82        5.77      3.68 o 
  13   6   0        0.48        6.48      4.16 o 
  14   6   0        0.22        1.04      7.38 o 
   1   7   0       28.56       32.19      9.41 o 
   2   7   0       36.37       37.60      8.35 o 
   3   7   0       83.52       93.45      9.83 o 
   4   7   0       41.30       50.61      7.81 o 
   5   7   0        1.59        5.19      5.09 o 
   6   7   0        7.36        6.98      6.33 o 
   7   7   0       10.30        6.28      4.09 o 
   8   7   0       12.79        6.96      5.77 o 
   9   7   0        0.78        2.05      4.23 o 
  10   7   0        0.00       -0.72      5.70 o 
  11   7   0        1.53        7.72      4.13 o 
  12   7   0        6.08        7.17      7.32 o 
  13   7   0        7.40        3.47      5.66 o 
   0   8   0        0.03        3.47      6.65 o 
   1   8   0        1.22       11.27      5.71 o 
   2   8   0        0.24       -2.78      4.57 o 
   3   8   0       10.65        9.99      5.51 o 
   4   8   0       46.95       31.89      7.83 o 
   5   8   0       30.03       31.70      7.79 o 
   6   8   0       13.64       11.15      5.28 o 
   7   8   0       25.91       28.11      6.89 o 
   8   8   0        3.22       -0.51      7.08 o 
   9   8   0        4.95       10.90      5.51 o 
  10   8   0        1.71       -8.59      8.59 o 
  11   8   0        1.09       14.70      6.41 o 
   1   9   0        0.13        8.04      5.36 o 
   2   9   0        0.00       16.48      6.86 o 
   3   9   0        2.96        7.29      6.70 o 
   4   9   0        8.39       17.18      5.68 o 
   5   9   0        0.43        4.30      5.44 o 
   6   9   0        7.32       16.23      6.74 o 
   7   9   0        0.69       -3.11      6.57 o 
 -18   1   1        4.18       11.24      4.42 o 
 -17   1   1        0.38       20.12      7.36 o 
 -16   1   1       15.69       15.40      6.49 o 
 -15   1   1       51.75       45.44      8.30 o 
 -14   1   1       11.54        9.58      4.76 o 
 -13   1   1       33.01       36.48      7.77 o 
 -12   1   1      192.42      184.64     11.17 o 
 -11   1   1        1.00        1.48      2.95 o 
 -10   1   1        1.25        6.01      5.70 o 
  -9   1   1       94.43       92.88      4.94 o 
  -8   1   1      557.99      527.39      9.25 o 
  -7   1   1     1224.82     1291.20     14.41 o 
  -6   1   1       11.30        4.38      2.63 o 
  -5   1   1        0.00       -0.32      1.51 o 
  -4   1   1     5530.60     5259.58     30.24 o 
  -3   1   1     4325.97     4175.60     31.10 o 
  -2   1   1     1032.56      943.67      5.55 o 
  -1   1   1       50.21       39.84      1.65 o 
   0   1   1     3010.67     2737.63      7.84 o 
   1   1   1      648.24      549.12      3.64 o 
   2   1   1      384.17      376.93      4.13 o 
   3   1   1     4357.99     4266.70     17.14 o 
   4   1   1     1067.53     1073.48      9.74 o 
   5   1   1      256.25      223.89      4.73 o 
   6   1   1      367.03      367.35      8.88 o 
   7   1   1       11.21       13.98      2.86 o 
   8   1   1       57.47       55.54      3.85 o 
   9   1   1       76.35       81.30      4.70 o 
  10   1   1       15.31       21.75      4.02 o 
  11   1   1      140.62      139.44      6.61 o 
  12   1   1       33.60       37.60      6.76 o 
  13   1   1       16.27       11.14      6.15 o 
  14   1   1       28.81       23.78      7.16 o 
  15   1   1        9.01       10.87      7.49 o 
  16   1   1        2.80        1.98      5.53 o 
  17   1   1        2.63        6.88      4.27 o 
  18   1   1        1.17        7.13      4.45 o 
 -18   2   1        9.80        7.30      3.91 o 
 -17   2   1        0.41       -2.37      5.79 o 
 -16   2   1        0.53        9.65      5.71 o 
 -15   2   1        0.00        3.61      3.88 o 
 -14   2   1        4.90       12.99      5.97 o 
 -13   2   1        0.89       -3.04      6.92 o 
 -12   2   1      126.38      133.94      7.25 o 
 -11   2   1      295.91      290.09     12.70 o 
 -10   2   1        3.22        6.59      3.26 o 
  -9   2   1       17.17       13.29      2.67 o 
  -8   2   1      206.68      226.42      5.83 o 
  -7   2   1      362.88      378.07     11.84 o 
  -6   2   1      366.98      383.44      6.30 o 
  -5   2   1      363.57      343.52      5.35 o 
  -4   2   1      291.48      288.35      5.63 o 
  -3   2   1      102.95       90.40      3.35 o 
  -2   2   1       87.05       77.64      5.38 o 
  -1   2   1      890.33      800.63      8.31 o 
   0   2   1     9884.54     9768.55     51.67 o 
   1   2   1      906.24      916.59      6.77 o 
   2   2   1       18.65       17.99      2.51 o 
   3   2   1      273.00      281.96      4.68 o 
   4   2   1      465.17      454.80      7.12 o 
   5   2   1      295.72      336.03      6.37 o 
   6   2   1      223.99      269.20      5.79 o 
   7   2   1        4.81        4.58      3.21 o 
   8   2   1      746.93      828.88     12.59 o 
   9   2   1       72.78       69.30      4.72 o 
  10   2   1      128.51      128.70      6.06 o 
  11   2   1      120.45      125.12      6.45 o 
  12   2   1       77.14       73.04      6.59 o 
  13   2   1       36.36       34.18      5.57 o 
  14   2   1       23.94       19.56      5.26 o 
  15   2   1       31.07       26.50      9.86 o 
  16   2   1       17.31       16.79      5.10 o 
  17   2   1        0.76       -4.53      6.59 o 
  18   2   1       10.64       16.26      5.07 o 
 -17   3   1        0.77        2.03      7.32 o 
 -16   3   1        0.95        5.13      6.72 o 
 -15   3   1        8.26        9.22      6.68 o 
 -14   3   1        2.13        6.54      6.90 o 
 -13   3   1        5.38       11.50      4.48 o 
 -12   3   1        0.00        3.27      4.14 o 
 -11   3   1       96.76      103.83      8.92 o 
 -10   3   1       14.26       12.24      2.36 o 
  -9   3   1       56.72       60.08      6.19 o 
  -8   3   1        6.48        4.46      2.28 o 
  -7   3   1      576.28      650.10      9.33 o 
  -6   3   1      264.47      276.18      5.85 o 
  -5   3   1       57.13       57.28      4.15 o 
  -4   3   1       79.99       79.38      4.02 o 
  -3   3   1       56.66       54.29      3.12 o 
  -2   3   1      187.62      187.30      5.18 o 
  -1   3   1       15.53       15.50      2.99 o 
   0   3   1        0.49        2.43      2.48 o 
   1   3   1      218.54      210.01      4.06 o 
   2   3   1      535.87      534.14      8.16 o 
   3   3   1      671.21      689.32      9.65 o 
   4   3   1     1881.09     2090.22     16.63 o 
   5   3   1       54.09       55.93      4.44 o 
   6   3   1       26.23       21.35      3.87 o 
   7   3   1      284.79      302.97      7.98 o 
   8   3   1      676.38      746.97     12.51 o 
   9   3   1       36.67       34.25      3.77 o 
  10   3   1       57.36       64.14      5.39 o 
  11   3   1       10.20        8.60      3.23 o 
  12   3   1       20.67       14.60      4.54 o 
  13   3   1        9.73        8.06      4.54 o 
  14   3   1        9.26        3.74      4.98 o 
  15   3   1        0.46        1.95      5.49 o 
  16   3   1        0.06        2.95      4.99 o 
  17   3   1       12.58       17.35      5.51 o 
 -17   4   1        7.36       18.08      5.59 o 
 -16   4   1        4.02       11.67      6.53 o 
 -15   4   1        0.34        4.29      4.67 o 
 -14   4   1       13.52        6.46      6.84 o 
 -13   4   1       24.12       30.67      4.75 o 
 -12   4   1      202.49      217.75     13.08 o 
 -11   4   1        5.71        8.15      4.35 o 
 -10   4   1        3.49        5.61      3.03 o 
  -9   4   1       35.75       35.87      4.03 o 
  -8   4   1        2.94        2.58      2.36 o 
  -7   4   1       10.76       10.19      3.15 o 
  -6   4   1        1.42        8.04      2.89 o 
  -5   4   1      202.89      207.77      5.75 o 
  -4   4   1       26.51       25.70      2.65 o 
  -3   4   1        7.60        8.96      1.68 o 
  -2   4   1      853.84      891.38     11.58 o 
  -1   4   1       62.86       74.88      4.48 o 
   0   4   1        6.14        6.56      1.99 o 
   1   4   1       82.80       87.83      5.27 o 
   2   4   1      103.40       94.53      4.12 o 
   3   4   1        9.80       11.16      2.51 o 
   4   4   1      232.05      218.84      6.42 o 
   5   4   1       96.12      106.84      4.95 o 
   6   4   1      408.50      479.52     12.06 o 
   7   4   1       52.65       57.13      4.74 o 
   8   4   1       94.75       93.42      6.47 o 
   9   4   1        0.25        5.79      3.96 o 
  10   4   1       37.00       38.29      4.65 o 
  11   4   1      108.72       98.77      7.01 o 
  12   4   1       13.02       20.80      5.45 o 
  13   4   1        3.78       13.77      5.26 o 
  14   4   1        4.74        8.37      4.97 o 
  15   4   1       20.23       18.91      8.02 o 
  16   4   1        2.03       -4.95      6.11 o 
 -16   5   1        0.35       12.22      6.16 o 
 -15   5   1       12.78       19.78      8.21 o 
 -14   5   1       26.84       18.13      4.72 o 
 -13   5   1       22.85       20.14      3.95 o 
 -12   5   1        0.06       -0.01      4.47 o 
 -11   5   1        0.06        3.75      4.14 o 
 -10   5   1        3.37        2.62      2.23 o 
  -9   5   1       26.72       21.28      3.70 o 
  -8   5   1       24.60       22.59      3.22 o 
  -7   5   1       20.84       28.20      4.07 o 
  -6   5   1        0.21        4.98      2.33 o 
  -5   5   1       33.17       37.84      3.41 o 
  -4   5   1       80.33       79.18      5.92 o 
  -3   5   1        4.44        8.12      3.51 o 
  -2   5   1       14.86       14.45      2.82 o 
  -1   5   1       44.17       48.79      4.05 o 
   0   5   1      100.71       96.79      5.91 o 
   1   5   1       74.21       69.76      6.82 o 
   2   5   1       26.91       27.03      4.99 o 
   3   5   1      166.23      170.33      7.39 o 
   4   5   1       26.44       31.87      3.53 o 
   5   5   1       49.36       57.70      4.33 o 
   6   5   1       46.19       42.50      3.99 o 
   7   5   1       16.89       14.03      4.59 o 
   8   5   1        2.63        2.99      3.61 o 
   9   5   1        0.00       -1.58      3.49 o 
  10   5   1        9.32       10.61      3.57 o 
  11   5   1       70.75       74.69      6.58 o 
  12   5   1       71.63       65.35      7.22 o 
  13   5   1        1.74        3.24      4.79 o 
  14   5   1        5.21        2.85      4.74 o 
  15   5   1        0.11        2.54      7.53 o 
 -14   6   1        0.27        8.12      6.61 o 
 -13   6   1        1.49        2.75      4.10 o 
 -12   6   1       13.29       19.81      5.03 o 
 -11   6   1        1.95        9.48      5.21 o 
 -10   6   1        8.88       10.82      3.02 o 
  -9   6   1        8.04        9.04      3.70 o 
  -8   6   1        0.43        3.44      3.82 o 
  -7   6   1       39.12       38.91      4.86 o 
  -6   6   1      389.11      405.01     10.87 o 
  -5   6   1       51.09       52.73      5.87 o 
  -4   6   1      259.48      288.19      9.01 o 
  -3   6   1       28.96       29.84      4.90 o 
  -2   6   1      145.87      149.20     11.51 o 
  -1   6   1       64.71       56.06      8.25 o 
   0   6   1      125.33      138.18     11.12 o 
   1   6   1       33.04       28.26      7.23 o 
   2   6   1        0.73        4.63      8.28 o 
   3   6   1       31.20       34.77      6.81 o 
   4   6   1        2.41        1.25      6.71 o 
   5   6   1       22.80       22.53      3.78 o 
   6   6   1        0.32        5.62      2.57 o 
   7   6   1        3.11        4.40      2.90 o 
   8   6   1       17.82       13.99      4.12 o 
   9   6   1       32.54       28.23      4.07 o 
  10   6   1        0.01        5.80      3.58 o 
  11   6   1        0.02        3.44      2.99 o 
  12   6   1        1.80        6.17      7.63 o 
  13   6   1        0.27        0.03      4.83 o 
  14   6   1        0.51        1.01      5.71 o 
 -13   7   1        0.24        7.07      4.69 o 
 -12   7   1        2.09        2.23      7.02 o 
 -11   7   1        1.88       -5.17      7.67 o 
 -10   7   1        0.41       -5.63      7.53 o 
  -9   7   1       12.84        4.50      5.65 o 
  -8   7   1       18.82       14.25      5.79 o 
  -7   7   1       29.85       25.75      5.33 o 
  -6   7   1       15.48       19.64      6.60 o 
  -5   7   1       44.51       42.14      8.76 o 
  -4   7   1        7.45        6.58      6.61 o 
  -3   7   1       78.11       93.24     10.99 o 
  -2   7   1       44.17       39.57      8.83 o 
  -1   7   1      175.98      202.27     19.60 o 
   0   7   1      128.76      120.37     11.62 o 
   1   7   1        0.17       13.39      5.60 o 
   2   7   1       18.08       14.12      5.39 o 
   3   7   1        1.53        6.57      5.16 o 
   4   7   1       58.00       49.84      7.21 o 
   5   7   1        0.25        7.14      2.96 o 
   6   7   1       37.61       29.06      5.46 o 
   7   7   1        0.73        2.21      7.85 o 
   8   7   1        0.68        2.31      4.46 o 
   9   7   1        0.25        4.07      3.81 o 
  10   7   1        6.16        2.84      3.76 o 
  11   7   1        0.58       14.05      6.77 o 
  12   7   1        2.53       -0.49      6.45 o 
  13   7   1        0.30        5.15      5.65 o 
 -11   8   1       12.59       15.85      7.73 o 
 -10   8   1        5.06       12.35      7.60 o 
  -9   8   1        1.00       -4.28      8.32 o 
  -8   8   1        4.45        4.14      4.25 o 
  -7   8   1       25.92       12.82      5.51 o 
  -6   8   1        0.38        7.25      3.11 o 
  -5   8   1       23.68       19.47      6.13 o 
  -4   8   1        1.80       -0.19      5.40 o 
  -3   8   1        9.37       11.34      5.29 o 
  -2   8   1        0.00        1.29      7.82 o 
  -1   8   1       17.80       20.58      6.00 o 
   0   8   1       19.55       17.05      6.46 o 
   1   8   1       12.53       11.19      6.48 o 
   2   8   1        9.01        7.73      6.52 o 
   3   8   1        1.46       -7.01      7.83 o 
   4   8   1       19.54       14.59      5.84 o 
   5   8   1       33.75       29.07      8.36 o 
   6   8   1       38.78       26.10     14.43 o 
   7   8   1       82.00       86.56     11.20 o 
   8   8   1        0.00       11.21      4.18 o 
   9   8   1        0.04        7.35      5.20 o 
  10   8   1        4.11       10.17      8.54 o 
  -8   9   1       36.11       36.96      9.28 o 
  -7   9   1       15.09       10.67      6.57 o 
  -6   9   1        6.42       11.37      5.21 o 
  -5   9   1        6.69        4.70      5.36 o 
  -4   9   1        1.20        5.02      4.24 o 
  -3   9   1        0.05        2.28      6.42 o 
  -2   9   1        2.46       11.65      4.56 o 
  -1   9   1        3.31        0.92      6.25 o 
   0   9   1        1.41        8.42      5.77 o 
   1   9   1        0.04       -2.06      6.36 o 
   2   9   1        1.22        6.75      7.48 o 
   3   9   1        2.61        6.28      6.01 o 
   4   9   1        1.04        7.14      4.62 o 
   5   9   1       19.55       23.68      7.53 o 
   6   9   1        2.22       -7.93      7.93 o 
   7   9   1        1.34        5.22      7.57 o 
 -18   0   2        0.82       -5.78     11.02 o 
 -17   0   2        0.34       -1.83     10.49 o 
 -16   0   2        3.98        2.57      9.97 o 
 -15   0   2        0.98       13.60      4.98 o 
 -14   0   2        3.39       12.96     10.54 o 
 -13   0   2        6.45        4.33      9.85 o 
 -12   0   2        1.99       -4.33      9.46 o 
 -11   0   2        9.46       -0.77      9.52 o 
 -10   0   2      275.18      298.95     20.58 o 
  -9   0   2       88.80       78.20     11.80 o 
  -8   0   2      132.38      106.56      9.07 o 
  -7   0   2      898.18      974.11     20.13 o 
  -6   0   2     1435.51     1532.04     11.08 o 
  -5   0   2      190.57      191.32      6.91 o 
  -4   0   2    18808.27    18529.69    121.12 o 
  -3   0   2    19473.08    18287.78     56.51 o 
  -2   0   2     1686.08     1560.99     10.19 o 
  -1   0   2     3397.95     2903.47     13.96 o 
   0   0   2     5547.61     4934.79     26.90 o 
   1   0   2      577.54      529.84      8.99 o 
   2   0   2      150.33      165.83     11.81 o 
   3   0   2      447.58      421.91     11.56 o 
   4   0   2     1149.93     1123.87     14.17 o 
   5   0   2      822.68      832.05     11.60 o 
   6   0   2      169.06      170.21      6.36 o 
   7   0   2      584.67      649.58     12.14 o 
   8   0   2       56.78       68.27      6.50 o 
   9   0   2      313.88      323.62     15.36 o 
  10   0   2      170.55      150.17     16.86 o 
  11   0   2      754.80      777.45     19.26 o 
  12   0   2      426.05      390.35     13.77 o 
  13   0   2      294.22      286.89     19.93 o 
  14   0   2       22.76       17.64     11.90 o 
  15   0   2       23.93        9.16      9.51 o 
  16   0   2        9.06       11.01     11.63 o 
  17   0   2        0.04       14.02      6.15 o 
  18   0   2        0.07       11.30      5.42 o 
 -18   1   2        2.75        1.81      6.42 o 
 -17   1   2        3.37        3.95      6.27 o 
 -16   1   2        4.63       -0.85      5.50 o 
 -15   1   2       26.52       26.97      6.71 o 
 -14   1   2       35.06       37.52      8.16 o 
 -13   1   2       10.45        0.70      7.12 o 
 -12   1   2        2.60        3.10      7.54 o 
 -11   1   2       86.98       86.08      8.44 o 
 -10   1   2      117.26      112.60      5.15 o 
  -9   1   2      379.17      393.19      8.28 o 
  -8   1   2      569.95      549.61     11.68 o 
  -7   1   2      996.68     1062.11     14.94 o 
  -6   1   2       86.32       92.42      4.40 o 
  -5   1   2      464.70      444.23      8.21 o 
  -4   1   2     5525.40     5470.11     21.37 o 
  -3   1   2     4316.57     4189.70     18.67 o 
  -2   1   2     7352.26     7029.00     29.97 o 
  -1   1   2     6655.99     6402.52     25.29 o 
   0   1   2      725.36      694.03      6.41 o 
   1   1   2      258.53      240.48      3.39 o 
   2   1   2      725.76      712.09      6.35 o 
   3   1   2      468.52      461.57      6.01 o 
   4   1   2        0.34       -2.98      2.98 o 
   5   1   2      851.98      873.43      8.83 o 
   6   1   2      462.39      497.70      7.38 o 
   7   1   2       24.88       30.48      4.05 o 
   8   1   2      694.69      698.58     10.03 o 
   9   1   2        1.59        4.33      3.05 o 
  10   1   2       50.39       53.04      4.80 o 
  11   1   2       96.23      102.18      7.22 o 
  12   1   2       87.95       86.81      5.81 o 
  13   1   2       50.04       47.15      6.34 o 
  14   1   2        0.82        1.52      5.39 o 
  15   1   2       33.75       26.11      8.81 o 
  16   1   2        0.58       10.87      4.95 o 
  17   1   2        1.28        2.93      4.20 o 
  18   1   2        1.59        3.30      5.14 o 
 -18   2   2        0.01        5.04      7.58 o 
 -17   2   2        4.01        6.81      4.76 o 
 -16   2   2        4.69       12.48      5.19 o 
 -15   2   2       36.11       32.16      7.03 o 
 -14   2   2       17.07       16.70      6.80 o 
 -13   2   2        5.21        4.48      5.81 o 
 -12   2   2       59.07       47.29      8.76 o 
 -11   2   2       61.59       58.34      7.41 o 
 -10   2   2        0.43        3.49      3.87 o 
  -9   2   2       17.44       19.28      4.58 o 
  -8   2   2        0.20        4.23      3.00 o 
  -7   2   2      174.12      180.91      4.59 o 
  -6   2   2        0.31        1.48      1.81 o 
  -5   2   2      573.21      563.78      7.36 o 
  -4   2   2       12.16       11.91      2.44 o 
  -3   2   2      837.28      792.73     12.18 o 
  -2   2   2     4613.15     4625.09     19.56 o 
  -1   2   2     2259.45     2156.09     10.32 o 
   0   2   2     6899.88     6620.95     32.85 o 
   1   2   2     1012.54      947.13      8.02 o 
   2   2   2        1.49       -1.81      2.23 o 
   3   2   2       17.33       19.53      2.53 o 
   4   2   2      420.35      405.72      6.84 o 
   5   2   2      940.46     1030.40     11.20 o 
   6   2   2      461.85      476.92      7.67 o 
   7   2   2      117.08      119.66      6.37 o 
   8   2   2        3.29        8.25      2.68 o 
   9   2   2       46.24       49.96      4.90 o 
  10   2   2       90.26       84.52      7.94 o 
  11   2   2       65.93       68.17      5.14 o 
  12   2   2       83.98       86.02      6.86 o 
  13   2   2       39.93       38.33      5.59 o 
  14   2   2        2.85        5.68      3.00 o 
  15   2   2       20.57       25.92     15.63 o 
  16   2   2        3.53        1.43      4.24 o 
  17   2   2        4.75        9.51      6.06 o 
 -17   3   2        5.29        7.05      6.18 o 
 -16   3   2        0.40       -3.95      6.49 o 
 -15   3   2        8.40        5.15      5.56 o 
 -14   3   2      204.47      184.36     12.59 o 
 -13   3   2      234.50      261.53     19.13 o 
 -12   3   2       30.88       22.00      4.13 o 
 -11   3   2       10.68        6.73      3.78 o 
 -10   3   2        2.70        6.18      3.82 o 
  -9   3   2        0.30       -1.58      2.39 o 
  -8   3   2       23.07       24.65      3.97 o 
  -7   3   2        7.59        5.60      2.27 o 
  -6   3   2       14.84       15.53      2.38 o 
  -5   3   2      109.67      113.89      5.59 o 
  -4   3   2       20.97       20.95      2.59 o 
  -3   3   2       51.69       48.59      3.04 o 
  -2   3   2       31.54       31.99      3.58 o 
  -1   3   2      311.14      288.49      3.46 o 
   0   3   2      185.06      177.87      6.64 o 
   1   3   2      932.83     1012.66      8.31 o 
   2   3   2      615.01      664.68      7.36 o 
   3   3   2        7.02        9.32      2.94 o 
   4   3   2        1.17        1.52      2.77 o 
   5   3   2       38.39       35.29      4.37 o 
   6   3   2        1.82        1.14      3.37 o 
   7   3   2       86.23       84.53      5.21 o 
   8   3   2       79.92       91.69      7.33 o 
   9   3   2       44.54       45.01      6.02 o 
  10   3   2       84.49       81.34      6.36 o 
  11   3   2        0.21        3.49      3.62 o 
  12   3   2       87.64       81.58      5.93 o 
  13   3   2       20.94       29.26      6.12 o 
  14   3   2        7.93        8.25      4.90 o 
  15   3   2        2.48       14.09      9.72 o 
  16   3   2       23.20       22.01      5.20 o 
  17   3   2        0.72       14.71      5.76 o 
 -17   4   2        0.49        6.84      5.72 o 
 -16   4   2        0.26        7.68      6.46 o 
 -15   4   2        3.00        2.07      6.59 o 
 -14   4   2       17.23       28.44      6.72 o 
 -13   4   2        0.03        4.08      3.75 o 
 -12   4   2        4.53        6.50      3.54 o 
 -11   4   2        3.39        4.15      3.84 o 
 -10   4   2        5.65        3.32      2.14 o 
  -9   4   2        0.01        3.46      6.06 o 
  -8   4   2       18.89       14.97      3.57 o 
  -7   4   2        1.68        7.81      2.52 o 
  -6   4   2      168.12      161.20      9.87 o 
  -5   4   2      130.55      129.72      5.84 o 
  -4   4   2        8.89       10.69      1.99 o 
  -3   4   2       55.26       47.12      4.53 o 
  -2   4   2      405.06      431.04      8.78 o 
  -1   4   2      654.79      732.55     12.30 o 
   0   4   2        4.19        4.22      3.27 o 
   1   4   2      802.64      880.05     13.49 o 
   2   4   2      145.32      160.74      4.92 o 
   3   4   2      535.13      556.81      8.27 o 
   4   4   2       21.77       22.45      3.67 o 
   5   4   2      260.81      266.84      6.92 o 
   6   4   2        0.00        0.81      3.14 o 
   7   4   2       79.47       84.75      6.37 o 
   8   4   2       35.08       39.81      5.27 o 
   9   4   2       38.52       38.77      5.22 o 
  10   4   2        0.07        1.37      4.22 o 
  11   4   2        5.81        7.36      3.00 o 
  12   4   2        1.03        6.83      4.15 o 
  13   4   2       11.86        4.34      4.72 o 
  14   4   2        0.29        5.80      3.70 o 
  15   4   2        1.26       -2.70      5.44 o 
  16   4   2        0.16        1.36      5.90 o 
 -16   5   2        0.99        2.35      8.57 o 
 -15   5   2        0.05       -1.08      6.02 o 
 -14   5   2       11.55       10.51      6.03 o 
 -13   5   2       16.84       15.54      5.58 o 
 -12   5   2        5.26        6.54      3.64 o 
 -11   5   2       14.11       10.10      4.85 o 
 -10   5   2        3.50        7.14      4.11 o 
  -9   5   2       33.59       28.60      5.14 o 
  -8   5   2       46.04       44.28      7.23 o 
  -7   5   2      218.88      227.53      8.97 o 
  -6   5   2       12.11       10.21      2.81 o 
  -5   5   2      103.11      100.25      5.05 o 
  -4   5   2       14.37       15.67      3.35 o 
  -3   5   2        4.09        4.43      2.92 o 
  -2   5   2       34.36       38.87      3.83 o 
  -1   5   2      293.06      315.72     10.01 o 
   0   5   2        0.46        5.04      4.71 o 
   1   5   2        2.08        3.08      4.43 o 
   2   5   2       34.98       35.73      5.03 o 
   3   5   2      277.55      281.00      9.32 o 
   4   5   2       11.96       12.74      3.18 o 
   5   5   2       45.48       54.36      4.24 o 
   6   5   2        2.54       10.56      3.62 o 
   7   5   2        5.04        8.26      3.80 o 
   8   5   2       12.60       15.22      3.92 o 
   9   5   2        7.68        8.54      3.79 o 
  10   5   2        0.35        8.37      3.57 o 
  11   5   2        0.06        4.63      3.64 o 
  12   5   2       19.55       18.82      5.37 o 
  13   5   2        1.89        2.83      4.30 o 
  14   5   2        0.05        4.61      5.01 o 
  15   5   2        1.42        6.89      4.50 o 
 -14   6   2        1.08        7.30      4.90 o 
 -13   6   2        0.00       -2.98      6.98 o 
 -12   6   2        4.27       10.27      5.79 o 
 -11   6   2        1.41        1.15      5.34 o 
 -10   6   2        3.92        5.99      4.56 o 
  -9   6   2       13.15       12.64      4.47 o 
  -8   6   2        8.89        6.14      4.68 o 
  -7   6   2        2.24        1.24      4.06 o 
  -6   6   2       60.31       52.40      6.24 o 
  -5   6   2      227.88      213.33     10.66 o 
  -4   6   2      281.44      300.22     11.93 o 
  -3   6   2       25.18       25.47      3.96 o 
  -2   6   2        1.22        4.91      2.91 o 
  -1   6   2       97.08      107.04      7.56 o 
   0   6   2      138.63      134.95      9.05 o 
   1   6   2       30.62       22.06      4.42 o 
   2   6   2       19.31       15.76      3.74 o 
   3   6   2        1.05        2.98      3.01 o 
   4   6   2       82.22       69.24      6.86 o 
   5   6   2        2.75        1.50      1.86 o 
   6   6   2       20.19       23.24      4.28 o 
   7   6   2        0.29        5.07      2.55 o 
   8   6   2       32.23       26.92      4.44 o 
   9   6   2       19.26       23.18      3.82 o 
  10   6   2       25.17       16.02      4.26 o 
  11   6   2       22.21       21.28      4.51 o 
  12   6   2       19.59       18.07      4.21 o 
  13   6   2        6.46        5.10      6.65 o 
  14   6   2        0.59        1.50      4.37 o 
 -13   7   2        0.00       -7.37      7.37 o 
 -12   7   2        0.05        7.60      4.56 o 
 -11   7   2        1.78        4.46     15.97 o 
 -10   7   2       10.70       10.86      5.32 o 
  -9   7   2        8.39       15.20      4.36 o 
  -8   7   2       79.40       76.21     10.32 o 
  -7   7   2        3.20        8.09      5.90 o 
  -6   7   2      132.03      129.69     12.36 o 
  -5   7   2        9.08       15.05      5.54 o 
  -4   7   2        2.27        6.14      4.74 o 
  -3   7   2       23.27       24.33      6.30 o 
  -2   7   2       83.25      106.49     11.36 o 
  -1   7   2        4.60       12.80      5.61 o 
   0   7   2      150.35      162.83     12.53 o 
   1   7   2        0.63        7.17      5.45 o 
   2   7   2        5.69        2.98      5.84 o 
   3   7   2        0.65        3.69      6.52 o 
   4   7   2       17.17       22.57      6.54 o 
   5   7   2        2.26       10.07      4.14 o 
   6   7   2        1.02        3.47      4.47 o 
   7   7   2        1.83       -0.03      7.21 o 
   8   7   2        3.19        6.98      6.28 o 
   9   7   2        0.37        1.52      4.68 o 
  10   7   2        8.71       10.22      7.22 o 
  11   7   2        3.53        5.80      5.67 o 
  12   7   2        0.93        9.82      5.75 o 
 -11   8   2        7.58        9.35      9.47 o 
 -10   8   2        5.68       12.31      8.09 o 
  -9   8   2        0.18       -6.59      8.35 o 
  -8   8   2        8.99       19.61      6.75 o 
  -7   8   2        3.58        8.37      3.25 o 
  -6   8   2       25.21       14.16      6.93 o 
  -5   8   2        4.80        8.43      5.48 o 
  -4   8   2        3.24        2.06      3.85 o 
  -3   8   2        1.59        4.22      5.97 o 
  -2   8   2        3.64        4.67      5.80 o 
  -1   8   2        9.19       13.51      5.54 o 
   0   8   2        8.98       10.00      5.36 o 
   1   8   2        0.06       -5.41      6.76 o 
   2   8   2        4.19        4.41      6.25 o 
   3   8   2        0.01        0.55      5.71 o 
   4   8   2        1.90       13.84      6.02 o 
   5   8   2       11.60       12.40      5.17 o 
   6   8   2       26.93       35.12      6.86 o 
   7   8   2       18.70       21.61      5.42 o 
   8   8   2        0.24       -6.17      6.34 o 
   9   8   2        0.37        1.03      3.62 o 
  10   8   2        0.08        2.20      6.64 o 
  -7   9   2        4.26        7.00      4.14 o 
  -6   9   2        1.66       -2.81      6.63 o 
  -5   9   2        0.46        3.25      4.05 o 
  -4   9   2        0.25        4.45      5.19 o 
  -3   9   2        0.07        8.20      5.65 o 
  -2   9   2        1.69       11.77      5.73 o 
  -1   9   2        1.70        3.77      6.26 o 
   0   9   2        1.31        8.92      5.01 o 
   1   9   2        1.77        2.05      5.45 o 
   2   9   2        7.90       13.78      5.83 o 
   3   9   2        0.04        1.73      5.65 o 
   4   9   2        0.02        2.43     11.10 o 
   5   9   2        0.93        6.78      3.99 o 
   6   9   2        3.35        9.52      4.53 o 
   7   9   2        0.62       -1.05      6.40 o 
 -18   1   3        0.11       -0.83      4.78 o 
 -17   1   3        0.00        4.28      7.33 o 
 -16   1   3        8.90       -2.93      7.38 o 
 -15   1   3        0.38       11.67      6.64 o 
 -14   1   3        7.38        6.38      4.10 o 
 -13   1   3       15.23       15.44      6.79 o 
 -12   1   3      137.75      120.99      9.64 o 
 -11   1   3       99.60       89.79      9.46 o 
 -10   1   3       14.12       13.62      5.83 o 
  -9   1   3       96.30      100.17      7.82 o 
  -8   1   3      300.83      290.40      8.16 o 
  -7   1   3     1412.58     1466.07     16.20 o 
  -6   1   3      157.63      149.08      5.09 o 
  -5   1   3      166.21      149.08      3.45 o 
  -4   1   3        0.46       -0.83      2.09 o 
  -3   1   3     1386.64     1313.00      9.42 o 
  -2   1   3     1921.69     1809.09     10.86 o 
  -1   1   3     5102.23     5126.95     23.18 o 
   0   1   3       23.14       19.16      2.28 o 
   1   1   3       51.14       47.77      2.00 o 
   2   1   3       81.06       72.98      2.62 o 
   3   1   3      559.94      542.62      6.53 o 
   4   1   3       21.41       18.31      2.77 o 
   5   1   3       51.97       63.94      4.20 o 
   6   1   3       57.91       57.91      3.82 o 
   7   1   3      625.22      650.74      9.33 o 
   8   1   3      514.19      532.07      9.90 o 
   9   1   3       17.37       19.34      3.50 o 
  10   1   3       42.21       34.13      5.08 o 
  11   1   3      100.36       85.54      6.36 o 
  12   1   3        4.89        2.34      3.45 o 
  13   1   3        0.76        6.08      3.63 o 
  14   1   3        3.58        3.15      4.18 o 
  15   1   3       10.02        7.66      4.15 o 
  16   1   3        4.66        8.01      4.68 o 
  17   1   3        1.15        6.97      3.48 o 
 -18   2   3        5.80       14.10      9.15 o 
 -17   2   3        1.19        4.50      5.96 o 
 -16   2   3       24.72       19.55      5.21 o 
 -15   2   3       23.58       13.83      7.81 o 
 -14   2   3       66.72       70.82      9.30 o 
 -13   2   3       41.34       49.55      9.02 o 
 -12   2   3      143.53      139.37     10.09 o 
 -11   2   3      175.73      168.91     10.56 o 
 -10   2   3       76.51       67.31      7.97 o 
  -9   2   3       29.04       33.48      5.19 o 
  -8   2   3        5.05        2.46      2.30 o 
  -7   2   3      273.82      287.22      6.17 o 
  -6   2   3      168.82      170.88      6.54 o 
  -5   2   3       65.40       80.27      3.52 o 
  -4   2   3      106.21       96.40      4.25 o 
  -3   2   3      441.18      421.15      8.80 o 
  -2   2   3       83.37       77.25      4.02 o 
  -1   2   3      493.31      465.00      6.69 o 
   0   2   3     1447.07     1426.69      9.89 o 
   1   2   3       24.07       19.85      2.55 o 
   2   2   3       20.60       22.94      2.53 o 
   3   2   3      391.19      429.94      6.16 o 
   4   2   3        0.87        2.33      2.44 o 
   5   2   3      398.41      430.46      7.45 o 
   6   2   3        3.27        4.34      3.11 o 
   7   2   3       16.99       14.56      3.23 o 
   8   2   3       32.74       28.80      4.15 o 
   9   2   3       25.62       23.00      4.33 o 
  10   2   3       18.35       19.32      4.65 o 
  11   2   3       11.80       17.00      5.80 o 
  12   2   3      284.93      299.24     16.52 o 
  13   2   3       17.60       14.47      3.63 o 
  14   2   3       41.57       31.76      5.44 o 
  15   2   3       23.13       18.81      5.48 o 
  16   2   3       57.24       64.37     10.54 o 
  17   2   3        2.17        0.38      4.56 o 
 -17   3   3        0.04        1.02      7.23 o 
 -16   3   3        5.74       13.97      7.23 o 
 -15   3   3       27.53       33.26      8.65 o 
 -14   3   3        8.60       12.31      8.16 o 
 -13   3   3        2.26        0.29      6.77 o 
 -12   3   3        2.60        2.87      4.01 o 
 -11   3   3        2.40        2.61      3.60 o 
 -10   3   3        9.84       13.65      5.29 o 
  -9   3   3       22.29       14.27      4.87 o 
  -8   3   3        6.83        4.91      2.21 o 
  -7   3   3       62.62       69.04      5.58 o 
  -6   3   3       28.31       22.10      3.39 o 
  -5   3   3      257.28      281.08      7.36 o 
  -4   3   3       18.61       14.99      3.43 o 
  -3   3   3       23.94       26.32      2.54 o 
  -2   3   3      663.78      632.99      7.63 o 
  -1   3   3      560.97      608.44      7.78 o 
   0   3   3     1023.37     1136.07     11.53 o 
   1   3   3      201.19      210.70      4.71 o 
   2   3   3      172.67      178.66      5.49 o 
   3   3   3     1155.13     1258.98     11.28 o 
   4   3   3      209.65      195.19      5.23 o 
   5   3   3      639.60      683.16     10.10 o 
   6   3   3      268.15      286.05      7.51 o 
   7   3   3        7.44        4.58      4.10 o 
   8   3   3       46.57       43.88      4.55 o 
   9   3   3        0.41        0.67      4.17 o 
  10   3   3       44.19       43.58      4.23 o 
  11   3   3      185.25      194.80      8.66 o 
  12   3   3        7.80       12.05      4.40 o 
  13   3   3       14.04       14.26      4.77 o 
  14   3   3        0.63        2.97      5.56 o 
  15   3   3       11.74       11.92      4.12 o 
  16   3   3        3.69        1.97      3.54 o 
  17   3   3        2.39       -0.96      6.06 o 
 -17   4   3        2.64       11.92      5.92 o 
 -16   4   3        3.15        6.88      5.59 o 
 -15   4   3       51.76       61.16     12.35 o 
 -14   4   3        0.04        4.21      5.17 o 
 -13   4   3        0.25        7.47      3.53 o 
 -12   4   3       11.56       12.13      4.82 o 
 -11   4   3       14.22       16.56      4.26 o 
 -10   4   3        0.61        4.38      4.26 o 
  -9   4   3        4.93        6.22      3.06 o 
  -8   4   3       78.17       81.82      6.50 o 
  -7   4   3       23.76       23.56      3.55 o 
  -6   4   3      177.01      166.20      7.64 o 
  -5   4   3       73.09       64.71      4.51 o 
  -4   4   3        7.34        3.23      2.78 o 
  -3   4   3      134.09      121.48      4.26 o 
  -2   4   3       15.89       17.19      3.94 o 
  -1   4   3       63.59       55.07      5.36 o 
   0   4   3     1102.11     1139.79     18.08 o 
   1   4   3      106.94      119.79      5.27 o 
   2   4   3       88.23       81.96      4.45 o 
   3   4   3      310.46      359.65      7.31 o 
   4   4   3      117.84      114.16      5.55 o 
   5   4   3       41.04       39.05      4.00 o 
   6   4   3       26.97       26.63      4.43 o 
   7   4   3       35.94       42.33      4.27 o 
   8   4   3      215.59      207.18      8.66 o 
   9   4   3        3.83       -0.36      3.83 o 
  10   4   3       37.57       34.43      4.87 o 
  11   4   3      161.90      187.30      9.42 o 
  12   4   3        8.30       20.33      5.42 o 
  13   4   3       13.11       16.53      4.20 o 
  14   4   3       20.62       17.59      5.74 o 
  15   4   3        1.65       -2.36      5.70 o 
  16   4   3       25.16       16.66      6.66 o 
 -16   5   3        1.01       -1.47      8.41 o 
 -15   5   3        8.55       12.57      6.64 o 
 -14   5   3       17.01       22.51      6.04 o 
 -13   5   3       48.33       55.05      7.82 o 
 -12   5   3        6.62       11.10      3.50 o 
 -11   5   3       18.79       19.99      4.71 o 
 -10   5   3        3.33        2.72      4.26 o 
  -9   5   3       84.31       74.88      6.15 o 
  -8   5   3       18.19       12.72      3.41 o 
  -7   5   3      282.95      311.68     12.79 o 
  -6   5   3      225.62      239.11      8.46 o 
  -5   5   3        5.02        6.95      2.61 o 
  -4   5   3       70.44       72.06      7.13 o 
  -3   5   3        7.48        9.68      4.03 o 
  -2   5   3        4.00       10.08      3.54 o 
  -1   5   3       88.05      101.97      7.59 o 
   0   5   3      191.46      200.45     10.17 o 
   1   5   3       83.27       82.39      6.97 o 
   2   5   3       15.87       15.17      3.59 o 
   3   5   3       60.01       57.60      3.90 o 
   4   5   3        0.01        2.98      2.37 o 
   5   5   3        2.02        3.49      3.11 o 
   6   5   3        7.86        9.42      3.43 o 
   7   5   3        0.55        7.46      3.04 o 
   8   5   3       89.40       91.30      6.05 o 
   9   5   3       50.59       45.78      4.68 o 
  10   5   3       51.71       42.65      4.75 o 
  11   5   3        0.28        5.64      4.26 o 
  12   5   3        0.30        5.32      4.11 o 
  13   5   3        2.13        1.97      4.36 o 
  14   5   3        6.59        5.82      4.93 o 
  15   5   3        0.65       -3.07      6.61 o 
 -14   6   3        6.59        6.48      6.43 o 
 -13   6   3        4.38        3.37      6.16 o 
 -12   6   3        3.47        9.28      4.82 o 
 -11   6   3       18.30       21.79     13.98 o 
 -10   6   3        2.44        4.13      4.72 o 
  -9   6   3      114.94      116.92     11.44 o 
  -8   6   3        0.04        2.02      3.41 o 
  -7   6   3       37.48       35.93      4.71 o 
  -6   6   3        4.64        7.84      3.03 o 
  -5   6   3       65.60       61.92      6.06 o 
  -4   6   3       33.16       35.14      5.61 o 
  -3   6   3       13.82       17.46      5.26 o 
  -2   6   3       34.42       18.67      5.30 o 
  -1   6   3        8.28       15.45      3.70 o 
   0   6   3       17.69       16.77      6.32 o 
   1   6   3       28.31       18.83      5.06 o 
   2   6   3        8.62        7.07      3.35 o 
   3   6   3      118.66       94.86     13.88 o 
   4   6   3       42.56       37.65      5.78 o 
   5   6   3      254.54      246.15     12.99 o 
   6   6   3        4.71        4.96      2.32 o 
   7   6   3       24.95       31.06      4.37 o 
   8   6   3       35.95       31.15      4.29 o 
   9   6   3        0.88        8.44      3.59 o 
  10   6   3        1.57        0.17      4.14 o 
  11   6   3        0.02        5.14      3.56 o 
  12   6   3        1.14        3.25      4.41 o 
  13   6   3        4.50        0.79     16.96 o 
  14   6   3        0.14        7.73      6.52 o 
 -13   7   3        2.71        7.47      7.03 o 
 -12   7   3        1.54        5.68      5.15 o 
 -11   7   3        1.00        9.81      4.28 o 
 -10   7   3       12.67       14.02      4.77 o 
  -9   7   3        6.20        1.13      6.45 o 
  -8   7   3      138.09      123.49     10.66 o 
  -7   7   3       36.06       25.57      4.51 o 
  -6   7   3       56.24       57.95      6.06 o 
  -5   7   3        8.31       10.59      4.53 o 
  -4   7   3       49.99       60.22      8.23 o 
  -3   7   3       58.02       59.15      7.72 o 
  -2   7   3       78.45       85.97     15.37 o 
  -1   7   3        0.34       -5.71      8.17 o 
   0   7   3        7.51        5.47      7.68 o 
   1   7   3        0.10        4.49      4.56 o 
   2   7   3        0.21        3.15      6.19 o 
   3   7   3       11.26       10.77      8.50 o 
   4   7   3        7.87       -1.22      4.63 o 
   5   7   3        4.21       12.24      6.01 o 
   6   7   3        4.55       11.44      4.99 o 
   7   7   3       19.34       20.15      7.61 o 
   8   7   3        0.19        6.05      6.23 o 
   9   7   3        0.19        4.95      5.34 o 
  10   7   3        3.14       -1.92      5.61 o 
  11   7   3        0.04       -1.60      7.46 o 
  12   7   3        5.03        4.73      9.62 o 
 -10   8   3        1.61        7.08      4.57 o 
  -9   8   3        0.05       -0.20      6.16 o 
  -8   8   3        0.02       -1.01      5.76 o 
  -7   8   3        2.56        8.20      5.27 o 
  -6   8   3        4.54        6.52      5.27 o 
  -5   8   3        3.43       -2.90      5.98 o 
  -4   8   3       11.54       12.39      4.72 o 
  -3   8   3        7.00       21.57      7.06 o 
  -2   8   3        0.26       -0.97      5.94 o 
  -1   8   3        4.16       -2.92      5.63 o 
   0   8   3        1.91       -7.59      7.59 o 
   1   8   3       19.27       24.74      5.19 o 
   2   8   3        1.11        7.35      8.83 o 
   3   8   3        4.13        5.30      5.50 o 
   4   8   3       43.53       42.11      8.04 o 
   5   8   3        1.67        3.89      4.26 o 
   6   8   3        2.44        6.49      6.58 o 
   7   8   3        0.01        5.87      4.87 o 
   8   8   3        1.63       -3.27      5.84 o 
   9   8   3        1.24       -5.86      6.44 o 
  10   8   3        1.62       -7.21      9.64 o 
  -7   9   3        0.02        2.52      9.36 o 
  -6   9   3        0.82        3.46      6.33 o 
  -5   9   3        1.42       -0.68      6.29 o 
  -4   9   3        0.11       -6.20      6.38 o 
  -3   9   3        0.00        3.68      3.75 o 
  -2   9   3        7.76        8.69      5.32 o 
  -1   9   3        0.37        5.91      6.16 o 
   0   9   3       10.46        9.20      5.28 o 
   1   9   3        0.14       -7.72      7.72 o 
   2   9   3        0.28        9.39      5.40 o 
   3   9   3        0.96       12.50      6.05 o 
   4   9   3       49.70       60.07     10.98 o 
   5   9   3       20.36       34.63      8.07 o 
   6   9   3        1.18        7.00      5.16 o 
 -18   0   4        0.22        2.59      8.21 o 
 -17   0   4        0.01        6.15      8.87 o 
 -16   0   4        0.72        7.67     12.79 o 
 -15   0   4        7.71        2.96     10.58 o 
 -14   0   4       24.99       19.01     14.29 o 
 -13   0   4       25.31       19.04      7.86 o 
 -12   0   4        4.30        9.29      8.17 o 
 -11   0   4       18.83       10.19     13.20 o 
 -10   0   4        0.28        6.02     11.97 o 
  -9   0   4      184.70      195.38     19.22 o 
  -8   0   4      703.61      762.07     26.26 o 
  -7   0   4        4.85        4.02      5.06 o 
  -6   0   4      437.50      449.44     10.60 o 
  -5   0   4      228.80      238.82      7.12 o 
  -4   0   4     3002.28     3020.63     24.57 o 
  -3   0   4      617.79      583.81     11.50 o 
  -2   0   4     1001.55      958.09     11.92 o 
  -1   0   4     6371.52     6363.38     47.84 o 
   0   0   4     4010.84     3984.95     30.98 o 
   1   0   4      282.54      277.00     12.20 o 
   2   0   4        0.02        0.00      3.15 o 
   3   0   4      122.31      128.28      5.69 o 
   4   0   4     5894.97     6623.87     43.26 o 
   5   0   4      419.09      453.09     16.98 o 
   6   0   4       36.79       32.84      5.68 o 
   7   0   4      452.30      476.29     19.02 o 
   8   0   4       14.37       11.67      4.42 o 
   9   0   4       59.70       52.96      8.14 o 
  10   0   4      245.12      213.39     12.61 o 
  11   0   4      211.54      197.58     12.28 o 
  12   0   4        3.71       -0.59      5.58 o 
  13   0   4        9.61        0.17      6.30 o 
  14   0   4        0.02        5.56      5.35 o 
  15   0   4        3.56        7.27      6.53 o 
  16   0   4        0.03        5.97      4.48 o 
  17   0   4        0.00       -2.19      7.11 o 
 -18   1   4        0.08        2.40     14.25 o 
 -17   1   4        4.94       -0.08      6.24 o 
 -16   1   4        3.82        3.86      8.32 o 
 -15   1   4       33.07       31.21      7.72 o 
 -14   1   4        0.67        5.12      5.22 o 
 -13   1   4       14.50       17.27      6.81 o 
 -12   1   4      298.56      289.23     20.59 o 
 -11   1   4      106.52      112.96      9.57 o 
 -10   1   4        2.43        6.74      6.19 o 
  -9   1   4      151.44      146.21      9.50 o 
  -8   1   4       23.81       17.45      3.76 o 
  -7   1   4     2938.43     3164.67     38.61 o 
  -6   1   4      195.13      193.03      4.74 o 
  -5   1   4      148.74      141.72      4.45 o 
  -4   1   4      418.64      403.94      7.37 o 
  -3   1   4        2.21       -1.37      2.43 o 
  -2   1   4        3.71        1.32      2.16 o 
  -1   1   4      232.55      208.09      4.51 o 
   0   1   4        5.09        3.72      1.30 o 
   1   1   4       97.20       92.71      2.72 o 
   2   1   4       72.32       73.78      4.11 o 
   3   1   4      102.79       98.15      2.93 o 
   4   1   4       30.11       28.23      3.56 o 
   5   1   4      669.19      696.85      9.60 o 
   6   1   4      207.87      209.97      5.41 o 
   7   1   4      170.91      184.04      7.23 o 
   8   1   4       13.66       16.42      3.14 o 
   9   1   4        9.80        9.67      3.31 o 
  10   1   4      112.82      114.07      7.60 o 
  11   1   4       15.92       11.54      2.97 o 
  12   1   4       36.15       34.17      4.24 o 
  13   1   4        3.72        7.40      2.91 o 
  14   1   4       15.82        7.75      6.63 o 
  15   1   4       33.42       27.80      5.28 o 
  16   1   4        9.25        5.76      5.24 o 
  17   1   4        6.14        2.62     10.48 o 
 -18   2   4        2.43        2.47      6.34 o 
 -17   2   4        0.46        0.65      4.66 o 
 -16   2   4        0.09        7.86      5.59 o 
 -15   2   4       70.26       56.31      8.79 o 
 -14   2   4        6.53       12.14      5.90 o 
 -13   2   4        1.08        1.89      7.89 o 
 -12   2   4       38.83       28.95      8.32 o 
 -11   2   4       32.96       33.04      6.11 o 
 -10   2   4        0.13       -3.40      3.40 o 
  -9   2   4       19.32       15.83      5.34 o 
  -8   2   4       75.42       67.45      6.34 o 
  -7   2   4       40.07       45.33      3.23 o 
  -6   2   4       13.58       13.68      2.84 o 
  -5   2   4        2.83        5.62      2.63 o 
  -4   2   4      540.57      551.38     20.24 o 
  -3   2   4      609.61      665.96     10.54 o 
  -2   2   4     2864.95     3019.07     20.06 o 
  -1   2   4        2.19        0.76      2.12 o 
   0   2   4       91.59       92.75      5.03 o 
   1   2   4     1174.82     1214.15     12.88 o 
   2   2   4      202.25      210.94      4.57 o 
   3   2   4      312.61      308.46      6.22 o 
   4   2   4      227.97      233.89      5.55 o 
   5   2   4      133.42      128.17      4.64 o 
   6   2   4       13.89       16.87      3.21 o 
   7   2   4        6.77        9.87      3.22 o 
   8   2   4       90.12       88.21      5.96 o 
   9   2   4       41.17       47.60      5.11 o 
  10   2   4      496.96      536.17     11.35 o 
  11   2   4      478.08      502.65     11.44 o 
  12   2   4        0.79        2.17      2.60 o 
  13   2   4        2.04        2.74      2.87 o 
  14   2   4       11.41        7.32      3.41 o 
  15   2   4       19.97       16.12      7.86 o 
  16   2   4       34.57       35.25     11.58 o 
  17   2   4        0.09      -10.26     10.26 o 
 -17   3   4        1.00        5.35      5.98 o 
 -16   3   4       19.45       14.53      6.46 o 
 -15   3   4        0.03       22.22     17.85 o 
 -14   3   4        2.97       19.93      9.15 o 
 -13   3   4        1.43        6.68      7.36 o 
 -12   3   4        0.21        2.09      2.62 o 
 -11   3   4        0.65        8.40      6.68 o 
 -10   3   4        2.74        6.66      2.88 o 
  -9   3   4       18.17       18.64      3.26 o 
  -8   3   4       87.87       84.64      4.82 o 
  -7   3   4       83.91       88.66      6.48 o 
  -6   3   4      175.98      183.02      6.93 o 
  -5   3   4       23.91       24.15      3.27 o 
  -4   3   4      198.73      228.76      5.90 o 
  -3   3   4      893.49      924.84     10.10 o 
  -2   3   4      634.78      642.13      8.34 o 
  -1   3   4     2474.24     2721.78     18.06 o 
   0   3   4      602.97      663.65      8.13 o 
   1   3   4        1.79        5.15      2.16 o 
   2   3   4       22.88       23.20      3.01 o 
   3   3   4       18.92       18.86      2.90 o 
   4   3   4      158.11      168.76      5.77 o 
   5   3   4        4.51        3.37      3.26 o 
   6   3   4        0.15        5.13      2.83 o 
   7   3   4       80.09       84.66      6.47 o 
   8   3   4        0.72        2.68      4.19 o 
   9   3   4      193.63      190.99      7.81 o 
  10   3   4      146.64      149.51      7.99 o 
  11   3   4        0.81        0.35      3.10 o 
  12   3   4       44.79       39.25      5.47 o 
  13   3   4        0.96       -3.76      3.94 o 
  14   3   4        4.11        6.73      4.57 o 
  15   3   4        3.34        5.90      6.73 o 
  16   3   4        5.88        4.87      7.75 o 
 -16   4   4       18.18       10.31      6.72 o 
 -15   4   4        1.18        8.00      7.45 o 
 -14   4   4       10.54       10.74      7.25 o 
 -13   4   4       15.73       16.83      6.03 o 
 -12   4   4        3.29        2.37      3.54 o 
 -11   4   4       10.32        8.20      4.22 o 
 -10   4   4        1.24        3.10      3.47 o 
  -9   4   4       88.09       79.20      6.43 o 
  -8   4   4      126.21      133.35      8.11 o 
  -7   4   4       16.51       17.75      2.89 o 
  -6   4   4       47.20       50.31      4.31 o 
  -5   4   4       25.51       22.68      3.24 o 
  -4   4   4      210.91      226.83      6.83 o 
  -3   4   4        9.38        8.85      2.72 o 
  -2   4   4      597.66      621.26      8.13 o 
  -1   4   4     1350.67     1454.22     15.52 o 
   0   4   4       35.67       40.40      3.95 o 
   1   4   4        5.47        3.99      2.45 o 
   2   4   4       31.90       26.32      3.40 o 
   3   4   4        0.02       -2.82      2.82 o 
   4   4   4       13.94       15.86      3.41 o 
   5   4   4       17.33       19.92      4.00 o 
   6   4   4        0.38       -0.30      3.72 o 
   7   4   4        1.61        5.38      3.82 o 
   8   4   4       43.91       43.97      5.09 o 
   9   4   4       12.29       17.46      5.11 o 
  10   4   4      121.69      124.93      7.25 o 
  11   4   4        4.87        4.81      4.32 o 
  12   4   4       19.59       16.05      4.06 o 
  13   4   4        2.18        8.97      4.87 o 
  14   4   4       24.67       22.40      4.77 o 
  15   4   4       12.05       13.37      6.21 o 
 -15   5   4        0.70       15.77      7.58 o 
 -14   5   4       15.03       12.48      6.28 o 
 -13   5   4       42.23       48.72      6.58 o 
 -12   5   4       21.00       22.12      4.57 o 
 -11   5   4       33.17       25.56      6.37 o 
 -10   5   4        7.54        7.24      4.02 o 
  -9   5   4        0.07        6.90      2.47 o 
  -8   5   4      432.45      465.03     12.22 o 
  -7   5   4       64.89       55.19      5.13 o 
  -6   5   4       38.72       35.10      3.93 o 
  -5   5   4       46.24       45.92      5.23 o 
  -4   5   4       57.48       55.65      5.48 o 
  -3   5   4       50.86       53.08      5.86 o 
  -2   5   4        4.71       10.30      3.30 o 
  -1   5   4        0.06        1.42      2.13 o 
   0   5   4       95.88       80.72      7.61 o 
   1   5   4        0.33        1.44      4.57 o 
   2   5   4       97.21       91.18      5.27 o 
   3   5   4       55.19       57.30      4.51 o 
   4   5   4        0.54        1.77      2.62 o 
   5   5   4        0.01       -0.60      2.68 o 
   6   5   4       21.63       22.33      3.84 o 
   7   5   4        4.89        5.83      4.05 o 
   8   5   4       72.15       72.32      5.38 o 
   9   5   4        8.65        7.69      3.71 o 
  10   5   4        0.25        3.42      3.71 o 
  11   5   4        2.10        3.63      3.37 o 
  12   5   4        0.62        7.72      3.67 o 
  13   5   4        1.23        6.24      5.25 o 
  14   5   4       15.83       20.42      5.96 o 
 -14   6   4        0.06        1.68      8.21 o 
 -13   6   4        5.35       -0.63      7.01 o 
 -12   6   4        0.00        1.92      5.23 o 
 -11   6   4        1.44        5.02      4.67 o 
 -10   6   4        0.10        5.46      3.78 o 
  -9   6   4       14.08        6.61      2.81 o 
  -8   6   4       26.52       22.15      4.82 o 
  -7   6   4       51.11       58.86      7.02 o 
  -6   6   4       36.77       30.05      5.21 o 
  -5   6   4        7.07        6.70      4.19 o 
  -4   6   4       29.82       16.63      4.68 o 
  -3   6   4       15.03       12.82      4.26 o 
  -2   6   4        0.53        4.39      3.63 o 
  -1   6   4       22.35       18.59      4.59 o 
   0   6   4       92.95       97.61      8.46 o 
   1   6   4       28.61       21.93      5.05 o 
   2   6   4       43.43       43.62      5.87 o 
   3   6   4       26.14       19.97      5.73 o 
   4   6   4       25.43       14.07      3.67 o 
   5   6   4       70.81       59.75      7.33 o 
   6   6   4       17.44       20.72      3.40 o 
   7   6   4        0.04        7.16      2.99 o 
   8   6   4        1.59        4.14      2.78 o 
   9   6   4        6.18        4.65      3.80 o 
  10   6   4        2.51        2.13      3.93 o 
  11   6   4        0.03        1.74      3.86 o 
  12   6   4        0.30       14.81      5.92 o 
  13   6   4        0.04        0.15      5.18 o 
 -12   7   4        2.61        7.46      4.85 o 
 -11   7   4        2.30        0.82      4.82 o 
 -10   7   4        8.07        9.70      4.72 o 
  -9   7   4        0.83       -2.17      5.39 o 
  -8   7   4       10.48       11.73      3.61 o 
  -7   7   4       20.68       10.93      3.84 o 
  -6   7   4        3.33        8.31      4.07 o 
  -5   7   4       12.24        9.28      4.00 o 
  -4   7   4        4.46        7.20      3.59 o 
  -3   7   4       15.29       18.57      5.76 o 
  -2   7   4        0.00       -3.11      6.13 o 
  -1   7   4        4.31        7.77      5.24 o 
   0   7   4        5.57        6.61      6.55 o 
   1   7   4       23.45       30.25      6.49 o 
   2   7   4        3.68       13.15      6.30 o 
   3   7   4        1.01       -2.39      6.00 o 
   4   7   4       92.55      111.54     10.49 o 
   5   7   4       50.53       63.01      9.37 o 
   6   7   4        2.18        3.78      5.52 o 
   7   7   4        3.48        6.51      4.02 o 
   8   7   4        0.18        0.88      4.96 o 
   9   7   4        5.02        2.42      6.67 o 
  10   7   4        0.57        3.62      5.79 o 
  11   7   4        3.03        9.89     10.94 o 
 -10   8   4        0.31        2.90      6.09 o 
  -9   8   4       10.51        6.98      6.48 o 
  -8   8   4        3.49       12.07      6.74 o 
  -7   8   4        0.36        4.84      3.98 o 
  -6   8   4        0.55        1.46      5.58 o 
  -5   8   4        1.50        7.03      5.15 o 
  -4   8   4       12.63       10.70      6.41 o 
  -3   8   4        3.19        4.06      5.61 o 
  -2   8   4        5.13        5.67      7.53 o 
  -1   8   4        3.11        4.27      4.59 o 
   0   8   4        0.24       -3.74      7.56 o 
   1   8   4        0.10        5.22      5.81 o 
   2   8   4        1.95        5.46      5.14 o 
   3   8   4        0.33        4.46      6.72 o 
   4   8   4        2.94        1.26      7.66 o 
   5   8   4        1.21        7.79      5.38 o 
   6   8   4        0.61        8.82      5.76 o 
   7   8   4        1.40        3.80      5.77 o 
   8   8   4        2.63        1.12      6.06 o 
   9   8   4        5.12       -0.94      5.21 o 
  -6   9   4        0.07       -0.16      5.21 o 
  -5   9   4        0.12        8.30      6.25 o 
  -4   9   4        0.28       -6.37      6.37 o 
  -3   9   4        0.61        1.68      5.28 o 
  -2   9   4        5.66        4.29      8.47 o 
  -1   9   4        4.37        8.77      6.99 o 
   0   9   4        1.10        4.83      5.17 o 
   1   9   4        0.10       -3.49      6.79 o 
   2   9   4        6.90        9.92      4.74 o 
   3   9   4        0.39        8.41      5.93 o 
   4   9   4        1.17       10.32      6.16 o 
   5   9   4        2.23        5.45      5.24 o 
 -18   1   5        2.08        7.71      3.70 o 
 -17   1   5        0.15       -3.05      9.81 o 
 -16   1   5        0.07       10.56      4.33 o 
 -15   1   5        5.74        6.98      4.56 o 
 -14   1   5        7.84       15.65     10.42 o 
 -13   1   5       21.33       25.88      7.91 o 
 -12   1   5       17.81       17.39      9.45 o 
 -11   1   5       77.68       68.21      8.55 o 
 -10   1   5        6.63       11.70      6.36 o 
  -9   1   5       80.74       84.22      8.36 o 
  -8   1   5       12.79       14.07      2.87 o 
  -7   1   5      222.79      227.89      5.64 o 
  -6   1   5        0.42        1.06      2.54 o 
  -5   1   5        5.45        9.36      2.93 o 
  -4   1   5      289.56      271.93      6.56 o 
  -3   1   5        0.56        0.99      2.73 o 
  -2   1   5      239.73      227.82      8.43 o 
  -1   1   5      340.33      347.95      6.68 o 
   0   1   5        2.09        0.33      3.24 o 
   1   1   5        0.60       -3.53      3.53 o 
   2   1   5      311.69      332.52      6.82 o 
   3   1   5      216.19      211.53      8.70 o 
   4   1   5      999.17     1097.27     10.35 o 
   5   1   5       60.78       61.69      5.65 o 
   6   1   5        0.09        3.55      2.05 o 
   7   1   5       24.30       29.16      4.97 o 
   8   1   5        1.88        2.51      2.74 o 
   9   1   5       46.65       52.24      6.22 o 
  10   1   5      162.69      169.41      8.77 o 
  11   1   5       52.35       40.76      5.12 o 
  12   1   5        0.87        1.77      3.70 o 
  13   1   5        0.06        2.42      2.91 o 
  14   1   5        5.96        4.70      3.33 o 
  15   1   5        2.63        0.70      5.96 o 
  16   1   5        3.11        0.63     10.08 o 
 -17   2   5        0.01        2.87      6.13 o 
 -16   2   5       16.34       19.42      7.24 o 
 -15   2   5      112.88      137.89     15.14 o 
 -14   2   5        0.48        5.66      7.28 o 
 -13   2   5        0.04        9.95      5.77 o 
 -12   2   5       15.69       15.64      6.32 o 
 -11   2   5       57.67       49.70      7.46 o 
 -10   2   5        2.59        5.21      3.65 o 
  -9   2   5       20.75       13.81      4.08 o 
  -8   2   5      134.02      128.01      6.10 o 
  -7   2   5      219.89      204.55      5.82 o 
  -6   2   5       57.95       50.81      4.31 o 
  -5   2   5       73.87       75.78      4.24 o 
  -4   2   5     1368.00     1463.91     15.04 o 
  -3   2   5       16.65       18.57      3.08 o 
  -2   2   5        9.81       16.16      2.45 o 
  -1   2   5       12.15       10.18      2.32 o 
   0   2   5      108.35      103.17      5.35 o 
   1   2   5       10.79        8.26      1.84 o 
   2   2   5        1.49        3.15      2.45 o 
   3   2   5       45.20       36.57      3.43 o 
   4   2   5      430.65      451.89      6.93 o 
   5   2   5       33.46       32.30      3.78 o 
   6   2   5        2.07        4.25      3.21 o 
   7   2   5       65.08       56.08      5.02 o 
   8   2   5       56.22       56.36      4.70 o 
   9   2   5       89.52       94.02      8.83 o 
  10   2   5      118.56      122.83      8.13 o 
  11   2   5       62.94       49.22      6.19 o 
  12   2   5       91.27       93.87      6.94 o 
  13   2   5        0.33        5.15      2.89 o 
  14   2   5       32.41       33.92      7.44 o 
  15   2   5       12.09        9.49      4.31 o 
  16   2   5       21.93       29.01     10.61 o 
 -17   3   5        1.20        8.67      8.26 o 
 -16   3   5        3.66        3.74      8.10 o 
 -15   3   5        3.13       -1.83      7.08 o 
 -14   3   5        0.09        6.45      4.33 o 
 -13   3   5        0.04        1.81      6.44 o 
 -12   3   5        5.44       10.23      6.55 o 
 -11   3   5        0.03       -3.98      3.98 o 
 -10   3   5        5.01        4.08      4.35 o 
  -9   3   5       58.76       56.93      6.26 o 
  -8   3   5        7.62        9.93      3.44 o 
  -7   3   5       52.25       48.52      4.18 o 
  -6   3   5        6.50        7.09      3.70 o 
  -5   3   5        2.62        3.15      2.80 o 
  -4   3   5      259.96      282.15      6.41 o 
  -3   3   5        0.42        2.38      3.01 o 
  -2   3   5      144.69      119.52      5.42 o 
  -1   3   5      706.47      705.65      9.19 o 
   0   3   5      266.80      286.45      8.45 o 
   1   3   5       22.00       23.40      2.76 o 
   2   3   5       35.31       28.28      3.11 o 
   3   3   5       22.61       21.16      2.98 o 
   4   3   5        1.25        2.90      2.97 o 
   5   3   5        0.26        4.34      3.19 o 
   6   3   5       33.81       37.51      4.22 o 
   7   3   5      555.06      609.79     11.08 o 
   8   3   5      701.45      766.39     14.80 o 
   9   3   5        0.61        1.09      4.26 o 
  10   3   5      113.81      113.87      6.62 o 
  11   3   5       36.32       41.16      4.86 o 
  12   3   5       31.14       27.17      4.50 o 
  13   3   5       12.75       16.04      3.80 o 
  14   3   5       13.52       18.55      5.25 o 
  15   3   5        0.01       -2.51      6.34 o 
  16   3   5        0.08        3.41      9.80 o 
 -16   4   5       24.24       27.83      7.29 o 
 -15   4   5        1.01       -2.63      6.92 o 
 -14   4   5        1.05       12.07      8.23 o 
 -13   4   5        4.78        8.49      4.98 o 
 -12   4   5        2.55        9.45      7.78 o 
 -11   4   5        6.54       13.98      5.13 o 
 -10   4   5        2.56       -3.85      4.49 o 
  -9   4   5       21.55       18.10      3.98 o 
  -8   4   5        2.19        8.06      3.78 o 
  -7   4   5       32.58       32.82      4.01 o 
  -6   4   5       24.09       29.27      3.96 o 
  -5   4   5       13.98       14.13      2.93 o 
  -4   4   5       46.35       43.89      4.18 o 
  -3   4   5      237.60      253.17      7.09 o 
  -2   4   5      499.78      518.03      8.87 o 
  -1   4   5       20.71       25.69      3.01 o 
   0   4   5        0.74        2.46      2.35 o 
   1   4   5       59.70       59.85      4.96 o 
   2   4   5       43.04       42.98      4.06 o 
   3   4   5       56.92       50.88      3.99 o 
   4   4   5       17.94       16.63      3.04 o 
   5   4   5      403.97      401.10      8.80 o 
   6   4   5       99.00      106.22      7.72 o 
   7   4   5        0.19       -0.54      4.00 o 
   8   4   5       32.29       31.70      4.64 o 
   9   4   5        7.51        4.19      3.71 o 
  10   4   5      233.45      263.03      9.30 o 
  11   4   5        3.92        5.63      3.44 o 
  12   4   5       29.29       33.89      4.97 o 
  13   4   5        0.24       -0.58      5.49 o 
  14   4   5       26.41       26.30      7.50 o 
  15   4   5        0.13        6.88      4.20 o 
 -15   5   5        1.04        7.79      7.59 o 
 -14   5   5        7.06        5.83      7.35 o 
 -13   5   5       53.12       59.24     10.03 o 
 -12   5   5        0.28        1.97      3.21 o 
 -11   5   5        0.01       -2.02      5.11 o 
 -10   5   5        6.36        4.99      7.92 o 
  -9   5   5       88.31       86.24      8.39 o 
  -8   5   5       93.34       87.49      8.23 o 
  -7   5   5        0.08        2.06      2.17 o 
  -6   5   5       30.90       29.24      3.92 o 
  -5   5   5       23.06       25.86      6.02 o 
  -4   5   5       13.07       11.82      4.20 o 
  -3   5   5       44.58       52.76      6.74 o 
  -2   5   5      131.32      113.52      9.09 o 
  -1   5   5      151.11      149.18      8.56 o 
   0   5   5        4.34        7.66      3.75 o 
   1   5   5       12.05        8.02      2.58 o 
   2   5   5       54.70       45.48      4.84 o 
   3   5   5        2.84        6.40      3.68 o 
   4   5   5       34.73       45.57      4.82 o 
   5   5   5       21.22       20.93      3.41 o 
   6   5   5       61.59       59.29      5.61 o 
   7   5   5       25.50       22.39      4.01 o 
   8   5   5       35.84       40.32      6.43 o 
   9   5   5       30.44       25.41      6.27 o 
  10   5   5       29.62       28.59      5.00 o 
  11   5   5        5.19       12.01      4.00 o 
  12   5   5       16.92       11.73      4.87 o 
  13   5   5       13.30       14.93      5.43 o 
  14   5   5        4.51        4.43      5.58 o 
 -14   6   5        0.01       -8.01      8.01 o 
 -13   6   5        0.00        1.87      7.44 o 
 -12   6   5       33.94       28.83      6.86 o 
 -11   6   5        1.02        2.52      5.24 o 
 -10   6   5       19.66       17.11      5.49 o 
  -9   6   5       10.64       14.38      5.88 o 
  -8   6   5       86.35       81.19      9.32 o 
  -7   6   5        0.23       -2.73      4.57 o 
  -6   6   5        0.40        3.79      4.20 o 
  -5   6   5        4.55        7.94      3.33 o 
  -4   6   5       25.24       26.21      4.44 o 
  -3   6   5       52.81       53.60      6.16 o 
  -2   6   5      181.83      173.47     10.96 o 
  -1   6   5      161.46      163.84     10.47 o 
   0   6   5        0.03        1.61      3.94 o 
   1   6   5        1.77        2.22      3.29 o 
   2   6   5       89.10       84.97      8.78 o 
   3   6   5       18.69       18.62      4.16 o 
   4   6   5       12.23        5.58      3.36 o 
   5   6   5       99.80       95.34      8.12 o 
   6   6   5       10.19       11.23      3.92 o 
   7   6   5        1.19        8.85      6.36 o 
   8   6   5        8.51       14.01      3.36 o 
   9   6   5        0.18        2.74      4.09 o 
  10   6   5        0.05        3.10      3.49 o 
  11   6   5        4.06        6.28      5.43 o 
  12   6   5        6.39        8.39      6.57 o 
 -12   7   5        7.04       10.27      7.22 o 
 -11   7   5        5.34        8.06      4.51 o 
 -10   7   5        3.98        3.87      3.61 o 
  -9   7   5        3.24        5.20      5.07 o 
  -8   7   5        0.11        4.18      3.39 o 
  -7   7   5        4.22        3.99      2.57 o 
  -6   7   5        1.07        5.05      3.27 o 
  -5   7   5        4.14        4.15      3.07 o 
  -4   7   5        1.10        9.73      5.20 o 
  -3   7   5       31.31       32.73      4.66 o 
  -2   7   5        0.26        9.14      4.71 o 
  -1   7   5       30.08       26.34      5.23 o 
   0   7   5        0.14        4.37      4.33 o 
   1   7   5        1.35        2.47      3.54 o 
   2   7   5       13.96        6.57      6.20 o 
   3   7   5       70.04       80.48      9.73 o 
   4   7   5        2.04        7.45      5.70 o 
   5   7   5        9.04       13.59      5.74 o 
   6   7   5       40.12       36.63      6.84 o 
   7   7   5        0.63       -1.21      5.83 o 
   8   7   5        5.41        9.68      6.38 o 
   9   7   5        0.03       -1.90      7.96 o 
  10   7   5        1.60        9.96      7.34 o 
  11   7   5        3.00       15.11     12.99 o 
 -10   8   5        0.92       10.05      7.66 o 
  -9   8   5        1.10        5.51      9.73 o 
  -8   8   5        0.06       -0.85      6.80 o 
  -7   8   5        3.45       12.02      4.76 o 
  -6   8   5       11.98       13.22      6.92 o 
  -5   8   5        7.98       14.25      6.30 o 
  -4   8   5        0.40       -0.22      6.48 o 
  -3   8   5        0.09        7.94      4.87 o 
  -2   8   5        1.32        5.54      4.32 o 
  -1   8   5        3.84        4.05      5.81 o 
   0   8   5        0.19        2.79      5.02 o 
   1   8   5        5.25        7.97      6.76 o 
   2   8   5        0.98       11.48      8.84 o 
   3   8   5        0.00       -3.49      7.19 o 
   4   8   5        5.01       -2.24      7.29 o 
   5   8   5        3.82        5.70      4.78 o 
   6   8   5        6.48       11.38      6.02 o 
   7   8   5        5.35        5.07      7.79 o 
   8   8   5        2.12        8.15      6.80 o 
  -5   9   5        8.01        6.79      6.47 o 
  -4   9   5        0.17        2.66      6.35 o 
  -3   9   5        6.02        8.20      4.78 o 
  -2   9   5       12.87       10.66      5.50 o 
  -1   9   5        2.12        7.29      9.68 o 
   0   9   5        9.48       13.43      6.56 o 
   1   9   5        5.57       12.66      5.65 o 
   2   9   5        4.26        5.81      4.76 o 
   3   9   5        0.07       -6.34      6.71 o 
   4   9   5       10.98       16.90      6.67 o 
 -18   0   6        0.11        8.59      9.58 o 
 -17   0   6        0.87        0.37      8.58 o 
 -16   0   6        0.00      -13.88     13.88 o 
 -15   0   6       62.78       51.72     11.00 o 
 -14   0   6       32.07       24.43     12.78 o 
 -13   0   6        0.93        3.54      8.64 o 
 -12   0   6       13.14       11.84      5.06 o 
 -11   0   6       14.05       14.10     11.59 o 
 -10   0   6       38.41       38.12      9.37 o 
  -9   0   6       24.69       19.99      9.54 o 
  -8   0   6       47.31       49.82      5.36 o 
  -7   0   6      544.13      571.29     15.76 o 
  -6   0   6       28.05       25.05      4.80 o 
  -5   0   6       20.40       24.01      5.32 o 
  -4   0   6     3131.55     3484.83     30.01 o 
  -3   0   6       28.43       24.39      6.16 o 
  -2   0   6       43.93       63.96      5.96 o 
  -1   0   6      829.53      908.28     13.85 o 
   0   0   6      696.91      771.50     11.26 o 
   1   0   6      747.06      807.17     25.51 o 
   2   0   6       93.41       73.99     13.38 o 
   3   0   6      425.05      520.73     15.86 o 
   4   0   6        0.00        2.46      7.60 o 
   5   0   6       32.67       16.55      6.17 o 
   6   0   6        5.56       11.30      8.73 o 
   7   0   6       41.04       42.40      7.37 o 
   8   0   6       32.46       28.70      5.64 o 
   9   0   6        3.92        8.51      7.42 o 
  10   0   6        8.38        4.45      4.03 o 
  11   0   6       66.52       48.27      7.33 o 
  12   0   6        0.18        0.09      3.99 o 
  13   0   6        8.18       11.24     10.36 o 
  14   0   6        5.38       19.51      8.31 o 
  15   0   6        0.45       13.75     14.91 o 
  16   0   6       34.58       61.68     17.57 o 
 -17   1   6        2.47       11.02     10.13 o 
 -16   1   6        1.19       17.25      8.95 o 
 -15   1   6       65.19       67.59      9.07 o 
 -14   1   6        0.14        3.57      8.43 o 
 -13   1   6       19.10       21.37      9.45 o 
 -12   1   6       84.27       95.16     11.85 o 
 -11   1   6       40.04       24.21     10.02 o 
 -10   1   6       47.63       52.87     10.48 o 
  -9   1   6       45.84       37.34      5.83 o 
  -8   1   6        1.44        1.79      2.48 o 
  -7   1   6      103.73      103.72      7.08 o 
  -6   1   6      141.56      136.54      5.54 o 
  -5   1   6       10.45       11.21      3.27 o 
  -4   1   6     1521.95     1643.77     16.24 o 
  -3   1   6      171.47      175.36      7.91 o 
  -2   1   6       76.98       91.92      6.33 o 
  -1   1   6       20.67       10.36      3.66 o 
   0   1   6       38.75       33.73      3.92 o 
   1   1   6      230.08      238.08      7.30 o 
   2   1   6      190.00      188.15      6.56 o 
   3   1   6      129.54      117.44     11.63 o 
   4   1   6        0.00       -2.62      2.62 o 
   5   1   6      251.89      259.21      8.37 o 
   6   1   6      370.49      386.35      8.73 o 
   7   1   6        4.12        5.81      2.17 o 
   8   1   6      134.53      139.03      8.72 o 
   9   1   6       62.33       47.50      5.98 o 
  10   1   6        6.60        5.46      3.90 o 
  11   1   6       81.36       76.28      6.72 o 
  12   1   6       10.09        9.42      4.84 o 
  13   1   6       16.87       12.10      6.24 o 
  14   1   6        5.14       11.15      6.04 o 
  15   1   6       13.05       17.22     11.21 o 
  16   1   6       24.55       21.35     14.81 o 
 -17   2   6        0.01        7.60      6.54 o 
 -16   2   6        9.58       14.99      7.69 o 
 -15   2   6       19.64       18.00     13.17 o 
 -14   2   6        0.01        2.84      7.13 o 
 -13   2   6        0.25        2.83      6.26 o 
 -12   2   6        9.02        4.52      5.09 o 
 -11   2   6        2.01        9.76      6.09 o 
 -10   2   6        0.89        3.35      4.07 o 
  -9   2   6        1.13        2.43      3.36 o 
  -8   2   6      119.82      120.52      5.17 o 
  -7   2   6      129.75      149.20      6.02 o 
  -6   2   6       94.26       92.34      5.64 o 
  -5   2   6      284.35      301.93      6.94 o 
  -4   2   6       43.07       47.26      4.83 o 
  -3   2   6       32.26       29.73      3.33 o 
  -2   2   6      147.80      159.61      7.00 o 
  -1   2   6       19.73       13.31      2.38 o 
   0   2   6        1.47        1.59      1.78 o 
   1   2   6       65.20       60.46      3.09 o 
   2   2   6        9.79        7.33      1.57 o 
   3   2   6       40.29       32.39      3.74 o 
   4   2   6      561.59      583.95     14.39 o 
   5   2   6      206.87      207.44      7.18 o 
   6   2   6       70.65       68.76      5.78 o 
   7   2   6        3.91        1.36      2.98 o 
   8   2   6      279.66      267.86     10.28 o 
   9   2   6       36.66       25.32      4.33 o 
  10   2   6       19.51       19.31      3.72 o 
  11   2   6      193.76      196.72     10.89 o 
  12   2   6       16.18       17.36      5.16 o 
  13   2   6        3.74        0.24      3.12 o 
  14   2   6        1.77       13.00      7.29 o 
  15   2   6        2.04        4.88      9.74 o 
 -17   3   6        0.00       -2.06      8.00 o 
 -16   3   6        0.41       -0.04      6.92 o 
 -15   3   6        0.05        5.12      6.51 o 
 -14   3   6        0.02        9.82      6.08 o 
 -13   3   6        0.02        2.04      6.05 o 
 -12   3   6        0.71       10.59      5.82 o 
 -11   3   6       27.14       24.91      4.12 o 
 -10   3   6      112.20      107.24      8.75 o 
  -9   3   6      260.63      259.36      9.48 o 
  -8   3   6      373.71      395.49      9.11 o 
  -7   3   6      307.02      332.16      9.33 o 
  -6   3   6       86.81       88.72      5.94 o 
  -5   3   6        0.41        4.12      3.37 o 
  -4   3   6      294.14      337.32      8.70 o 
  -3   3   6      304.72      328.48      7.21 o 
  -2   3   6       29.45       19.18      4.81 o 
  -1   3   6        1.03        1.88      2.27 o 
   0   3   6       18.33       22.92      2.86 o 
   1   3   6      187.61      189.72      5.73 o 
   2   3   6       19.40       20.83      3.09 o 
   3   3   6        2.21        4.48      2.80 o 
   4   3   6       27.09       23.68      3.00 o 
   5   3   6        1.12       -2.31      3.33 o 
   6   3   6      109.99      115.13      5.69 o 
   7   3   6       17.31       18.23      3.53 o 
   8   3   6      343.40      370.12     15.58 o 
   9   3   6       59.60       53.33      6.47 o 
  10   3   6       39.39       32.95      5.21 o 
  11   3   6        8.25        7.08      4.86 o 
  12   3   6        1.80        6.70      3.75 o 
  13   3   6       19.17       20.41      4.03 o 
  14   3   6        2.38       15.90      8.13 o 
  15   3   6        0.31       -7.07     13.37 o 
 -16   4   6        9.91       11.99      5.41 o 
 -15   4   6        0.65        0.04      4.75 o 
 -14   4   6        0.29        4.69      5.30 o 
 -13   4   6        0.18        3.72      5.71 o 
 -12   4   6        6.06        6.66      3.33 o 
 -11   4   6        5.05        5.46      2.92 o 
 -10   4   6       22.66       24.25      4.47 o 
  -9   4   6       49.95       45.36      6.19 o 
  -8   4   6        0.11        1.06      3.68 o 
  -7   4   6       56.77       64.85      5.10 o 
  -6   4   6        1.41        8.82      4.21 o 
  -5   4   6        3.65        9.29      2.99 o 
  -4   4   6       63.18       67.11      5.05 o 
  -3   4   6       88.82       85.91      5.57 o 
  -2   4   6       68.69       72.53      6.19 o 
  -1   4   6       29.02       30.57      3.98 o 
   0   4   6       54.45       48.63      4.43 o 
   1   4   6        2.76       -2.04      2.42 o 
   2   4   6        0.72        4.01      3.00 o 
   3   4   6      259.77      258.72      7.80 o 
   4   4   6        0.00        3.60      3.54 o 
   5   4   6      384.94      369.96     10.56 o 
   6   4   6       98.64       87.46      5.61 o 
   7   4   6      230.17      234.75     10.61 o 
   8   4   6        7.70       11.88      3.69 o 
   9   4   6       53.99       49.86      5.44 o 
  10   4   6      183.97      203.75     10.11 o 
  11   4   6        6.22        2.65      3.42 o 
  12   4   6       40.78       24.53     10.00 o 
  13   4   6        2.37        4.25      4.01 o 
  14   4   6       19.44       12.78      7.06 o 
 -15   5   6        6.89       15.69      9.31 o 
 -14   5   6        0.41       -4.02      8.43 o 
 -13   5   6        1.39       10.14      5.88 o 
 -12   5   6       44.46       35.81     11.32 o 
 -11   5   6       36.94       27.71      5.30 o 
 -10   5   6        9.00        9.63      3.61 o 
  -9   5   6        0.16       -0.65      4.25 o 
  -8   5   6       21.77       20.69      3.78 o 
  -7   5   6        3.47        1.62      3.61 o 
  -6   5   6        8.50       11.38      3.21 o 
  -5   5   6        6.92        4.78      2.58 o 
  -4   5   6       52.02       61.59      7.58 o 
  -3   5   6      271.62      297.51     17.16 o 
  -2   5   6      252.13      271.50     12.29 o 
  -1   5   6        1.94       -0.32      2.43 o 
   0   5   6        2.65        3.70      3.28 o 
   1   5   6       19.98       18.28      3.82 o 
   2   5   6       80.15       98.21      7.38 o 
   3   5   6        7.91        5.50      3.56 o 
   4   5   6      134.38      142.57      9.18 o 
   5   5   6        6.54        3.05      3.15 o 
   6   5   6        7.82        9.18      3.51 o 
   7   5   6        8.31        8.22      3.30 o 
   8   5   6        0.24        7.80      4.33 o 
   9   5   6        0.64        0.74      7.37 o 
  10   5   6       17.97       18.80      5.19 o 
  11   5   6        3.17        4.44      4.72 o 
  12   5   6        1.37        4.72      3.82 o 
  13   5   6        0.70       -5.33      5.33 o 
 -13   6   6        3.02        0.38      8.13 o 
 -12   6   6        3.06        1.45      3.35 o 
 -11   6   6        1.69        3.02      5.19 o 
 -10   6   6        0.00        2.28      3.46 o 
  -9   6   6        7.66       -0.39      5.67 o 
  -8   6   6        3.31        7.92      2.63 o 
  -7   6   6        0.17        6.21      2.88 o 
  -6   6   6        0.59        5.41      3.68 o 
  -5   6   6       11.60        8.04      4.14 o 
  -4   6   6        9.37        9.45      4.88 o 
  -3   6   6       61.52       64.59      8.08 o 
  -2   6   6       29.93       29.29      4.90 o 
  -1   6   6       22.05       20.15      4.79 o 
   0   6   6       95.89       74.01      7.13 o 
   1   6   6        7.53        5.82      3.96 o 
   2   6   6        6.73        5.40      3.10 o 
   3   6   6        1.07        1.44      4.07 o 
   4   6   6        1.46        2.98      3.43 o 
   5   6   6        1.09        4.56      4.05 o 
   6   6   6        0.08        1.33      2.85 o 
   7   6   6        0.37        5.31      5.35 o 
   8   6   6        0.50       -0.27      6.61 o 
   9   6   6        0.08        4.64      5.97 o 
  10   6   6        0.92        1.80      4.03 o 
  11   6   6        0.63        5.17      2.49 o 
  12   6   6        5.78        4.79     12.04 o 
 -11   7   6        2.94        0.93      3.47 o 
 -10   7   6        0.51        1.06      4.44 o 
  -9   7   6        0.06        5.51      3.85 o 
  -8   7   6        0.09        5.37      3.77 o 
  -7   7   6        0.77        2.10      3.80 o 
  -6   7   6        0.29       -4.49      4.49 o 
  -5   7   6        0.28        1.10      4.52 o 
  -4   7   6       22.63       21.35      4.95 o 
  -3   7   6       12.13        9.75      4.67 o 
  -2   7   6       12.32       16.45      4.73 o 
  -1   7   6        0.01        4.64      3.27 o 
   0   7   6       18.56       25.33      5.70 o 
   1   7   6        1.88        2.71      4.83 o 
   2   7   6        5.46        5.76      2.99 o 
   3   7   6        1.36        1.59      3.88 o 
   4   7   6        0.12        4.22      3.50 o 
   5   7   6        1.34        6.73      6.01 o 
   6   7   6        8.13        9.98      7.64 o 
   7   7   6        0.05       -7.37      7.37 o 
   8   7   6        0.56        2.52      7.49 o 
   9   7   6        2.61        9.48      7.46 o 
  10   7   6        0.24        4.81      7.19 o 
  -9   8   6        0.06        0.19      5.65 o 
  -8   8   6       12.03       16.85      7.59 o 
  -7   8   6        2.92        9.17      6.01 o 
  -6   8   6        0.08       -1.19      5.18 o 
  -5   8   6        3.48        5.82      4.42 o 
  -4   8   6        0.47       -1.41      5.62 o 
  -3   8   6        1.59       -0.04      5.86 o 
  -2   8   6        7.79       13.01      6.11 o 
  -1   8   6       17.91       18.59      6.21 o 
   0   8   6        2.50        5.32      5.75 o 
   1   8   6        0.07       -4.66      7.29 o 
   2   8   6       11.88        7.35      5.92 o 
   3   8   6       18.31       11.61      5.63 o 
   4   8   6        0.04        1.19      7.23 o 
   5   8   6        0.09       11.53      7.29 o 
   6   8   6        0.65       -2.39      8.14 o 
   7   8   6        0.11       -1.34      7.78 o 
  -4   9   6        0.39        8.54      4.63 o 
  -3   9   6        1.58       -0.12      6.67 o 
  -2   9   6        0.75       -0.67      6.94 o 
  -1   9   6        1.27        3.22      5.53 o 
   0   9   6        1.21        0.93      5.43 o 
   1   9   6        0.37        2.72      7.61 o 
   2   9   6        2.01        5.92      6.13 o 
 -17   1   7        1.65        6.35      4.86 o 
 -16   1   7        9.12        5.77      7.20 o 
 -15   1   7        0.73        0.99      6.42 o 
 -14   1   7        1.83        1.44      6.59 o 
 -13   1   7        3.49       -1.52      4.52 o 
 -12   1   7        7.80       -2.53      6.83 o 
 -11   1   7       21.21       20.71      6.67 o 
 -10   1   7       32.77       32.00      6.48 o 
  -9   1   7       35.61       29.43      5.29 o 
  -8   1   7      428.04      465.20      9.33 o 
  -7   1   7       19.04       15.84      4.04 o 
  -6   1   7        9.22        7.33      5.13 o 
  -5   1   7        0.05        2.46      3.33 o 
  -4   1   7        0.19        1.85      2.63 o 
  -3   1   7        3.65        5.40      2.77 o 
  -2   1   7       66.50       59.70      4.43 o 
  -1   1   7      194.01      201.57      5.60 o 
   0   1   7      166.06      186.53      8.02 o 
   1   1   7        1.01        0.17      2.96 o 
   2   1   7      110.91      103.85      6.07 o 
   3   1   7      207.67      222.07     12.15 o 
   4   1   7        8.87       10.00      5.47 o 
   5   1   7       29.33       27.87      3.98 o 
   6   1   7        7.91       14.02      5.82 o 
   7   1   7        0.26       -2.92      2.92 o 
   8   1   7        0.08        5.36      3.09 o 
   9   1   7       17.64       13.47      2.98 o 
  10   1   7        1.96        1.15      3.62 o 
  11   1   7        4.43        4.04      6.55 o 
  12   1   7        0.23       -0.87      6.40 o 
  13   1   7        1.70        8.51      6.52 o 
  14   1   7        3.47        9.62      7.09 o 
  15   1   7        0.48      -10.16     10.16 o 
 -17   2   7        0.59        7.27      4.19 o 
 -16   2   7        7.32        5.75      7.37 o 
 -15   2   7        1.13       -2.46      7.05 o 
 -14   2   7        6.57       11.46      7.65 o 
 -13   2   7        1.70        3.58      5.73 o 
 -12   2   7        0.58       -5.04      5.04 o 
 -11   2   7        0.11        3.05      6.73 o 
 -10   2   7       23.46       26.06      5.25 o 
  -9   2   7        0.61        0.83      7.14 o 
  -8   2   7        7.88       15.17      4.00 o 
  -7   2   7       34.34       30.74      4.48 o 
  -6   2   7        7.09        9.62      3.58 o 
  -5   2   7        4.12        4.78      3.12 o 
  -4   2   7      130.05      136.99      7.85 o 
  -3   2   7       79.56       79.33      6.39 o 
  -2   2   7       35.03       42.33      4.78 o 
  -1   2   7      269.25      282.71      7.04 o 
   0   2   7      132.90      125.80      7.51 o 
   1   2   7       25.80       23.00      4.14 o 
   2   2   7        3.49        5.00      3.03 o 
   3   2   7       32.20       27.04      4.35 o 
   4   2   7       50.84       46.37      4.85 o 
   5   2   7        4.46       11.19      5.74 o 
   6   2   7       14.98       27.06      5.28 o 
   7   2   7       14.04       14.16      4.31 o 
   8   2   7      221.00      211.62     10.17 o 
   9   2   7       18.86        7.03      3.95 o 
  10   2   7       23.27       14.46      4.68 o 
  11   2   7       21.57       21.70      5.28 o 
  12   2   7       10.72       17.21      6.51 o 
  13   2   7        5.38       11.03      8.01 o 
  14   2   7        3.95       13.54      8.46 o 
  15   2   7        3.94       10.48      7.23 o 
 -16   3   7        3.94        2.14      7.65 o 
 -15   3   7        7.19        2.11      7.56 o 
 -14   3   7        9.34        9.01      4.86 o 
 -13   3   7        8.36       10.72      6.76 o 
 -12   3   7        0.01       -5.72      6.33 o 
 -11   3   7        0.98        1.65      3.24 o 
 -10   3   7       15.60       16.11      3.78 o 
  -9   3   7       66.20       65.98      7.89 o 
  -8   3   7        0.45        3.33      3.10 o 
  -7   3   7        0.69        7.17      3.86 o 
  -6   3   7       22.73       22.31      5.08 o 
  -5   3   7        2.24       -1.57      3.39 o 
  -4   3   7      105.93      114.16      8.10 o 
  -3   3   7       11.49        9.91      3.17 o 
  -2   3   7       69.52       63.08      5.53 o 
  -1   3   7       39.97       41.27      5.20 o 
   0   3   7       89.60       90.88      5.13 o 
   1   3   7        5.61       11.55      2.75 o 
   2   3   7      121.00      118.40      5.50 o 
   3   3   7      284.61      281.17     11.18 o 
   4   3   7     1177.92     1258.40     21.04 o 
   5   3   7       53.59       59.74      7.64 o 
   6   3   7      296.52      325.69     12.26 o 
   7   3   7      532.26      513.38     13.23 o 
   8   3   7       29.21       33.95      5.63 o 
   9   3   7       77.31       94.39      7.43 o 
  10   3   7       20.58       29.63      7.92 o 
  11   3   7        8.58        3.10      3.74 o 
  12   3   7        0.64        3.92      6.35 o 
  13   3   7        1.39       -1.60      6.01 o 
  14   3   7        0.41       -3.41      7.17 o 
 -15   4   7        0.04       -2.35      6.80 o 
 -14   4   7        3.42        4.29      8.51 o 
 -13   4   7        4.18       11.68      4.30 o 
 -12   4   7        1.48        2.70      6.04 o 
 -11   4   7        1.08        2.64      3.87 o 
 -10   4   7       38.28       31.16      5.56 o 
  -9   4   7       11.80        7.88      3.54 o 
  -8   4   7        4.38        5.40      3.19 o 
  -7   4   7       21.47       15.09      5.16 o 
  -6   4   7        6.15        6.41      3.50 o 
  -5   4   7        0.85        4.77      4.01 o 
  -4   4   7       58.77       54.06      5.16 o 
  -3   4   7       62.96       63.31      6.82 o 
  -2   4   7        0.00        3.62      3.04 o 
  -1   4   7       89.92       81.77      6.08 o 
   0   4   7       58.49       48.20      4.85 o 
   1   4   7        5.85        5.92      2.66 o 
   2   4   7       16.38       11.36      3.02 o 
   3   4   7       43.75       45.60      5.47 o 
   4   4   7      142.59      138.86      9.15 o 
   5   4   7       14.90       18.38      4.04 o 
   6   4   7       28.87       32.95      5.05 o 
   7   4   7      215.03      241.54     11.76 o 
   8   4   7        0.60        1.31      4.54 o 
   9   4   7        2.23       -2.57      4.63 o 
  10   4   7       63.82       69.93      6.96 o 
  11   4   7        0.70        6.41      4.90 o 
  12   4   7        7.34        2.66      3.36 o 
  13   4   7        0.01       11.14      7.02 o 
 -14   5   7        0.59        1.26      6.40 o 
 -13   5   7        1.11        1.54      7.15 o 
 -12   5   7        5.50       17.63      8.35 o 
 -11   5   7        0.54        4.75      3.67 o 
 -10   5   7        6.74        6.57      3.99 o 
  -9   5   7       10.79        4.01      5.84 o 
  -8   5   7        0.80        3.67      3.45 o 
  -7   5   7       50.02       50.93      5.03 o 
  -6   5   7       13.22        9.94      5.25 o 
  -5   5   7       52.24       47.83      5.57 o 
  -4   5   7      248.94      270.73     13.25 o 
  -3   5   7       61.36       55.55      6.43 o 
  -2   5   7       35.94       25.36      3.79 o 
  -1   5   7       13.14        8.08      2.98 o 
   0   5   7        0.02       -0.44      2.69 o 
   1   5   7        9.35        9.28      2.76 o 
   2   5   7       46.13       40.07      4.36 o 
   3   5   7      156.04      153.72      8.21 o 
   4   5   7      110.15      103.17      6.64 o 
   5   5   7        1.45        5.41      6.76 o 
   6   5   7        2.28       10.08      4.54 o 
   7   5   7        8.30        8.83      3.80 o 
   8   5   7       39.63       43.49      7.39 o 
   9   5   7        8.89       13.66      4.99 o 
  10   5   7        5.12        2.42      4.66 o 
  11   5   7        2.60       -1.27      4.69 o 
  12   5   7        0.14        0.60      5.41 o 
 -13   6   7        0.00        0.76      8.15 o 
 -12   6   7        0.93       -2.96     13.58 o 
 -11   6   7        2.22        1.05      6.11 o 
 -10   6   7        1.71        7.29      3.76 o 
  -9   6   7        0.26        5.42      4.61 o 
  -8   6   7        1.68        2.64      4.92 o 
  -7   6   7        8.93       11.74      4.79 o 
  -6   6   7        0.07        7.39      3.67 o 
  -5   6   7       30.09       29.48      4.96 o 
  -4   6   7        1.41        8.27      5.78 o 
  -3   6   7        2.00       -0.39      3.94 o 
  -2   6   7        2.04        8.03      6.15 o 
  -1   6   7        0.71        0.36      4.61 o 
   0   6   7        0.00        1.34      2.98 o 
   1   6   7       18.16       10.25      4.27 o 
   2   6   7        3.44       10.57      3.76 o 
   3   6   7       15.94       14.50      6.46 o 
   4   6   7        5.35       -1.43      4.20 o 
   5   6   7       13.43       17.58      4.35 o 
   6   6   7        0.82        7.12      6.62 o 
   7   6   7        0.71       -1.20      4.50 o 
   8   6   7       11.17        9.09      4.76 o 
   9   6   7        0.88       10.60      5.23 o 
  10   6   7       25.92       35.80      9.29 o 
  11   6   7       33.65       52.39     11.32 o 
 -11   7   7        0.01       -5.11      7.13 o 
 -10   7   7        0.83        5.50      4.71 o 
  -9   7   7       11.51       11.31      4.14 o 
  -8   7   7        2.50        5.08      5.57 o 
  -7   7   7        3.50        4.02      3.57 o 
  -6   7   7        2.17        7.59      4.68 o 
  -5   7   7        0.03       -0.13      4.42 o 
  -4   7   7       95.63       97.74      7.81 o 
  -3   7   7       39.03       36.50      6.61 o 
  -2   7   7       33.76       20.37      4.10 o 
  -1   7   7       20.14        9.40      3.26 o 
   0   7   7        1.77        5.41      4.54 o 
   1   7   7        0.76        1.07      5.02 o 
   2   7   7        0.01       -0.40      4.39 o 
   3   7   7       42.09       26.57      5.88 o 
   4   7   7        0.10        6.81      7.56 o 
   5   7   7        0.08        2.49      5.13 o 
   6   7   7        0.03       -2.24      7.58 o 
   7   7   7        1.41        1.40      7.82 o 
   8   7   7        4.19       12.50      8.69 o 
   9   7   7        1.64       -4.69      7.17 o 
  -8   8   7        3.44        3.73      6.20 o 
  -7   8   7        5.79        4.96      6.70 o 
  -6   8   7        0.20        8.00      5.49 o 
  -5   8   7        0.35        1.05      4.37 o 
  -4   8   7        0.43        2.94      5.31 o 
  -3   8   7        0.84        8.72      8.92 o 
  -2   8   7        0.19        4.24      5.05 o 
  -1   8   7        0.74        2.07      8.12 o 
   0   8   7        9.42       10.02      6.33 o 
   1   8   7        4.85        6.75      5.74 o 
   2   8   7        7.64       19.37      9.12 o 
   3   8   7        8.66        7.63      8.31 o 
   4   8   7        0.03        0.61      8.31 o 
   5   8   7        0.16       22.02     10.03 o 
   6   8   7        0.52        7.45      8.51 o 
 -17   0   8       10.00       -3.86     10.69 o 
 -16   0   8        0.52        1.70     10.48 o 
 -15   0   8        3.70        0.29      9.59 o 
 -14   0   8        2.45        4.53      6.71 o 
 -13   0   8        0.19        5.42     10.20 o 
 -12   0   8        3.01        6.44     10.91 o 
 -11   0   8        0.03        1.41      8.01 o 
 -10   0   8       27.54       28.98     18.02 o 
  -9   0   8        0.67        0.68      4.50 o 
  -8   0   8        0.07        5.70      5.21 o 
  -7   0   8       14.14       21.03      6.12 o 
  -6   0   8        7.21       10.31      5.06 o 
  -5   0   8      317.14      332.33     13.74 o 
  -4   0   8      178.99      186.43     11.36 o 
  -3   0   8      155.78      170.07      9.38 o 
  -2   0   8       27.35       31.27      4.67 o 
  -1   0   8       28.76       29.82      5.16 o 
   0   0   8       46.24       47.95      3.96 o 
   1   0   8        1.14       -2.43      5.87 o 
   2   0   8      106.37      103.36     15.63 o 
   3   0   8       26.03       10.67      9.97 o 
   4   0   8       12.73        6.52     10.98 o 
   5   0   8        5.81       -7.06      9.98 o 
   6   0   8       40.45       53.46     11.56 o 
   7   0   8        9.12       -3.37     11.32 o 
   8   0   8      419.11      423.58     20.50 o 
   9   0   8      159.95      143.11     14.45 o 
  10   0   8       15.19       32.74     12.17 o 
  11   0   8       26.48       22.15     10.08 o 
  12   0   8       22.42       26.15     10.32 o 
  13   0   8        7.32       12.00      9.40 o 
  14   0   8       43.14       49.60     11.17 o 
 -16   1   8       20.39       19.94     10.24 o 
 -15   1   8        3.28        1.51      7.01 o 
 -14   1   8        0.50        1.94      7.04 o 
 -13   1   8        0.51        4.65      5.61 o 
 -12   1   8        8.99        6.70      4.99 o 
 -11   1   8        4.07        8.11      6.28 o 
 -10   1   8      106.60      113.67     12.01 o 
  -9   1   8      211.27      235.24     14.69 o 
  -8   1   8      611.53      698.55     13.82 o 
  -7   1   8       25.99       21.79      4.09 o 
  -6   1   8       54.58       56.50      5.32 o 
  -5   1   8        8.16        0.93      2.85 o 
  -4   1   8      180.63      186.48      7.01 o 
  -3   1   8        2.01        6.09      2.71 o 
  -2   1   8       84.55       85.70      5.85 o 
  -1   1   8       98.30       98.56      6.86 o 
   0   1   8        3.83        1.96      3.39 o 
   1   1   8       12.83       12.87      3.02 o 
   2   1   8       13.36       17.04      3.82 o 
   3   1   8       80.49       79.87      5.43 o 
   4   1   8      164.17      168.72     14.92 o 
   5   1   8        1.45        3.12      5.44 o 
   6   1   8       30.72       36.28      7.78 o 
   7   1   8        0.06        9.01      9.55 o 
   8   1   8        2.28        3.42      8.00 o 
   9   1   8        8.50        3.23      7.97 o 
  10   1   8       23.39       15.87     10.43 o 
  11   1   8        6.69        4.77      8.91 o 
  12   1   8        4.36        2.61      7.86 o 
  13   1   8        2.99        7.94      7.74 o 
  14   1   8        0.49       10.97      7.43 o 
 -16   2   8        3.06       11.97      7.32 o 
 -15   2   8        0.05       -4.74      6.91 o 
 -14   2   8        0.02        0.27      8.28 o 
 -13   2   8        1.87       11.43      6.75 o 
 -12   2   8        6.27        2.81      6.53 o 
 -11   2   8       75.97       59.20      8.77 o 
 -10   2   8       47.71       38.32      5.05 o 
  -9   2   8       14.61       17.71      5.44 o 
  -8   2   8      199.68      224.92      8.58 o 
  -7   2   8        0.02        6.79      4.39 o 
  -6   2   8        1.19        5.09      4.01 o 
  -5   2   8        3.83        0.55      2.71 o 
  -4   2   8       92.28       98.56      6.89 o 
  -3   2   8       47.06       48.44      5.24 o 
  -2   2   8       43.60       41.94      4.60 o 
  -1   2   8       37.58       34.49      5.48 o 
   0   2   8      218.25      230.03     10.34 o 
   1   2   8      227.67      226.52     10.15 o 
   2   2   8      159.10      158.29      8.95 o 
   3   2   8        4.58        1.23      6.05 o 
   4   2   8        2.27        4.41      3.34 o 
   5   2   8        1.02        2.41      3.19 o 
   6   2   8        0.70        4.52      3.65 o 
   7   2   8      201.59      204.80      8.76 o 
   8   2   8       87.08      107.08      8.97 o 
   9   2   8       29.33       32.61      7.44 o 
  10   2   8        1.51        5.75      6.67 o 
  11   2   8        1.01       -1.68      6.51 o 
  12   2   8        8.33       14.28      6.78 o 
  13   2   8        4.05       11.07      6.59 o 
  14   2   8        0.24        0.35      7.84 o 
 -16   3   8        0.05        3.46      5.24 o 
 -15   3   8        0.01        4.63      6.43 o 
 -14   3   8        0.34        4.43      4.96 o 
 -13   3   8        0.15       -4.40      6.59 o 
 -12   3   8        0.10        8.74      6.82 o 
 -11   3   8        0.16       10.78      4.99 o 
 -10   3   8        5.21       10.23      4.34 o 
  -9   3   8       11.78       10.15      4.75 o 
  -8   3   8        0.01        2.24      3.43 o 
  -7   3   8        0.62       -1.88      4.01 o 
  -6   3   8       33.06       34.42      5.47 o 
  -5   3   8        3.78        3.27      3.17 o 
  -4   3   8        1.65        6.19      4.04 o 
  -3   3   8        0.79        5.04      3.12 o 
  -2   3   8       78.60       86.18      8.69 o 
  -1   3   8       10.87        4.44      2.66 o 
   0   3   8        0.01        1.16      4.26 o 
   1   3   8       51.57       54.57      6.69 o 
   2   3   8      141.69      156.09     13.38 o 
   3   3   8      714.18      730.32     14.12 o 
   4   3   8      453.06      499.71     12.90 o 
   5   3   8        0.22        1.24      2.86 o 
   6   3   8       12.96        5.71      3.81 o 
   7   3   8        3.37        0.62      3.82 o 
   8   3   8       20.48       25.07      4.79 o 
   9   3   8        0.46        7.17      4.72 o 
  10   3   8       19.84       17.86      6.24 o 
  11   3   8        0.20       14.67      5.98 o 
  12   3   8        0.82        4.53      6.39 o 
  13   3   8        5.37        8.59      6.69 o 
 -15   4   8        3.05        2.96      7.88 o 
 -14   4   8       10.87       16.48      7.97 o 
 -13   4   8        3.14        1.11      5.79 o 
 -12   4   8       11.23       11.72      4.46 o 
 -11   4   8        0.06        6.59      4.25 o 
 -10   4   8       17.13       11.26      4.61 o 
  -9   4   8       44.99       47.29      6.54 o 
  -8   4   8        3.69        1.14      3.01 o 
  -7   4   8        9.32        7.34      3.57 o 
  -6   4   8        6.32        7.60      3.45 o 
  -5   4   8       14.04       10.49      3.62 o 
  -4   4   8       36.88       43.57      5.29 o 
  -3   4   8       55.36       67.71      6.33 o 
  -2   4   8        9.90        9.53      2.93 o 
  -1   4   8      130.81      142.18      7.40 o 
   0   4   8      166.59      164.13      7.24 o 
   1   4   8       50.35       44.93      5.71 o 
   2   4   8        0.73        4.01      4.14 o 
   3   4   8      179.36      155.91     10.41 o 
   4   4   8      138.16      121.35      8.92 o 
   5   4   8        0.01        1.97      4.33 o 
   6   4   8       51.79       45.96      5.73 o 
   7   4   8       56.87       56.35      7.41 o 
   8   4   8        8.01       11.50      4.18 o 
   9   4   8        0.01        1.53      4.72 o 
  10   4   8        7.82       11.65      6.13 o 
  11   4   8       16.10       19.77     12.24 o 
  12   4   8        0.66       -5.99      5.99 o 
  13   4   8        1.08       14.09      7.60 o 
 -14   5   8        6.94        4.44      5.88 o 
 -13   5   8        5.50       13.39      6.81 o 
 -12   5   8        0.01        2.50      5.88 o 
 -11   5   8        3.09        1.72      3.22 o 
 -10   5   8        4.07        3.67      3.06 o 
  -9   5   8       30.89       33.41      7.10 o 
  -8   5   8        2.61        7.82      4.43 o 
  -7   5   8        9.67        7.49      4.51 o 
  -6   5   8        1.62        4.62      4.55 o 
  -5   5   8       64.58       74.40      7.36 o 
  -4   5   8       64.36       77.25      8.53 o 
  -3   5   8        8.57       10.13      2.98 o 
  -2   5   8       22.95       15.69      5.61 o 
  -1   5   8        7.53        2.85      2.55 o 
   0   5   8        0.73       -0.77      2.65 o 
   1   5   8        0.00        3.31      5.07 o 
   2   5   8       21.61       14.62      3.95 o 
   3   5   8       26.59       22.90      4.61 o 
   4   5   8        7.67        8.61      3.78 o 
   5   5   8        0.19       -0.65      4.52 o 
   6   5   8        1.48        6.70      3.56 o 
   7   5   8       10.16       17.18      4.67 o 
   8   5   8        9.25       14.82      6.92 o 
   9   5   8       34.71       34.80      5.74 o 
  10   5   8        1.51        6.46      5.44 o 
  11   5   8       21.47       16.02      5.45 o 
 -12   6   8        0.09        5.23      9.36 o 
 -11   6   8        1.27        0.21      3.79 o 
 -10   6   8        0.47        8.55      4.80 o 
  -9   6   8        2.02        5.79      4.07 o 
  -8   6   8        0.18        4.92      7.64 o 
  -7   6   8        3.40        6.14      3.95 o 
  -6   6   8        2.86        4.84      3.67 o 
  -5   6   8        0.27        2.08      4.10 o 
  -4   6   8       44.64       40.06      6.94 o 
  -3   6   8        2.34        6.41      4.13 o 
  -2   6   8       19.57       21.92      5.04 o 
  -1   6   8        1.70       16.59     10.20 o 
   0   6   8        1.04        4.24      4.67 o 
   1   6   8        2.07        5.04      4.81 o 
   2   6   8        0.01        4.54      4.01 o 
   3   6   8        2.95        2.90      7.86 o 
   4   6   8        5.89        3.93      5.92 o 
   5   6   8        0.07        7.03      7.37 o 
   6   6   8        0.01       -5.98      5.98 o 
   7   6   8       29.29       34.84      7.11 o 
   8   6   8        0.45       13.99      7.25 o 
   9   6   8       16.95       14.47      6.16 o 
  10   6   8       14.48       14.82      6.08 o 
 -10   7   8        6.68       11.65      4.87 o 
  -9   7   8        6.49        2.63      3.86 o 
  -8   7   8        0.38        5.42      6.01 o 
  -7   7   8       12.08        5.63      4.65 o 
  -6   7   8        6.74       13.57      5.26 o 
  -5   7   8        7.48        9.46      4.98 o 
  -4   7   8       18.17       17.00      5.23 o 
  -3   7   8       24.60       18.55      5.35 o 
  -2   7   8        4.89        7.25      4.89 o 
  -1   7   8        5.52        4.18      3.29 o 
   0   7   8        4.54        1.84      3.29 o 
   1   7   8        4.34        8.63      9.31 o 
   2   7   8        0.56       -1.03      5.52 o 
   3   7   8        0.21        8.59      4.54 o 
   4   7   8        1.95       11.95      4.35 o 
   5   7   8        2.90       -0.39      7.68 o 
   6   7   8        1.06        3.86      8.63 o 
   7   7   8        0.49        7.26      7.45 o 
   8   7   8        8.44       15.09     10.03 o 
  -6   8   8        0.46       -7.47      7.47 o 
  -5   8   8        4.18        6.82      6.37 o 
  -4   8   8        3.48        4.79      5.88 o 
  -3   8   8        5.52       16.68     13.59 o 
  -2   8   8        7.09        7.60      9.43 o 
  -1   8   8        0.01        1.05      8.52 o 
   0   8   8        1.42        6.00      8.80 o 
   1   8   8        2.27        3.13      8.86 o 
   2   8   8        0.46       -6.26      8.26 o 
   3   8   8        3.20        7.99     11.44 o 
   4   8   8        1.15        2.34      8.57 o 
 -16   1   9        1.10        3.44      7.45 o 
 -15   1   9        1.94        9.67      4.80 o 
 -14   1   9        1.51       13.99      6.28 o 
 -13   1   9        1.83        1.68     10.16 o 
 -12   1   9        5.39        6.53      6.07 o 
 -11   1   9       18.80       15.91      7.05 o 
 -10   1   9        6.25        6.03      5.37 o 
  -9   1   9       12.31       10.70      4.80 o 
  -8   1   9       24.00       22.14      3.55 o 
  -7   1   9        0.01        5.02      4.15 o 
  -6   1   9        4.50       10.58      3.14 o 
  -5   1   9       28.16       23.75      4.19 o 
  -4   1   9       33.79       27.66      4.07 o 
  -3   1   9        6.53        5.65      2.45 o 
  -2   1   9        4.90        6.06      2.49 o 
  -1   1   9        0.00        3.66      5.56 o 
   0   1   9        5.76       12.02      4.56 o 
   1   1   9       45.66       40.10      4.65 o 
   2   1   9       46.33       45.80      7.61 o 
   3   1   9       96.13      101.31     13.09 o 
   4   1   9       58.62       53.37     10.10 o 
   5   1   9        8.46        9.33      4.96 o 
   6   1   9       44.91       50.06      8.61 o 
   7   1   9       13.25       20.57      6.67 o 
   8   1   9       11.35       10.87      7.07 o 
   9   1   9        9.11       16.59      7.18 o 
  10   1   9        2.64        5.48      7.04 o 
  11   1   9       19.98       26.27     11.78 o 
  12   1   9        1.85        7.44      7.90 o 
  13   1   9        4.87        7.46      8.22 o 
 -15   2   9        6.51       15.25      6.85 o 
 -14   2   9        1.57        8.26      5.87 o 
 -13   2   9        1.30        5.19      5.74 o 
 -12   2   9        2.67       15.84      8.77 o 
 -11   2   9       52.02       51.67      9.15 o 
 -10   2   9       46.63       53.02      5.73 o 
  -9   2   9       24.22       24.71      5.07 o 
  -8   2   9       28.16       22.02      3.78 o 
  -7   2   9        0.69        1.49      4.02 o 
  -6   2   9        0.08        2.39      3.81 o 
  -5   2   9       97.01       97.63      7.50 o 
  -4   2   9      174.91      165.90     11.26 o 
  -3   2   9       19.46       26.03      4.08 o 
  -2   2   9       18.12       20.41      2.95 o 
  -1   2   9       38.01       34.64      4.97 o 
   0   2   9      111.37      103.85      7.45 o 
   1   2   9        3.08        6.20      4.09 o 
   2   2   9        0.19       10.41      2.69 o 
   3   2   9       44.92       53.30      5.86 o 
   4   2   9       14.79       15.61      6.59 o 
   5   2   9        3.60       11.26      6.92 o 
   6   2   9       23.20       23.36      6.01 o 
   7   2   9       24.02       16.02      6.63 o 
   8   2   9        7.42       12.79      6.02 o 
   9   2   9       16.95       12.44      8.58 o 
  10   2   9        5.29        6.47      7.00 o 
  11   2   9        0.02       -1.41     10.05 o 
  12   2   9        0.02       -3.10      6.65 o 
  13   2   9        1.24        6.72      6.83 o 
 -15   3   9        0.84        5.71      6.84 o 
 -14   3   9        0.54        5.03      5.64 o 
 -13   3   9        0.64        3.12      4.37 o 
 -12   3   9        3.74       16.81      5.61 o 
 -11   3   9        1.07        4.03      5.58 o 
 -10   3   9        0.22       15.41      3.73 o 
  -9   3   9        4.64       11.67      3.37 o 
  -8   3   9       10.60        8.83      3.48 o 
  -7   3   9        0.13        3.44      3.82 o 
  -6   3   9        3.11        0.68      4.15 o 
  -5   3   9       22.60       23.14      4.47 o 
  -4   3   9        6.99        7.01      4.12 o 
  -3   3   9      106.10      101.66      9.22 o 
  -2   3   9      127.21      128.13      9.15 o 
  -1   3   9      154.43      163.01      9.90 o 
   0   3   9      243.92      229.43     12.00 o 
   1   3   9       62.74       63.60      6.48 o 
   2   3   9      207.32      226.40     11.98 o 
   3   3   9      332.13      358.52     15.93 o 
   4   3   9      321.50      314.19     14.12 o 
   5   3   9        2.53        6.24      6.54 o 
   6   3   9       10.83        9.99      3.75 o 
   7   3   9        0.56       -0.10      6.47 o 
   8   3   9        1.43        3.82      6.41 o 
   9   3   9        0.03        4.24      5.02 o 
  10   3   9        3.43       10.39      4.83 o 
  11   3   9        3.73        9.48      5.56 o 
  12   3   9        8.70        9.15      7.04 o 
 -14   4   9        8.48       11.50      8.25 o 
 -13   4   9        1.10        3.06      6.30 o 
 -12   4   9        0.93        2.24      4.75 o 
 -11   4   9        2.18        0.74      5.22 o 
 -10   4   9        4.47        6.22      5.89 o 
  -9   4   9       16.84       22.48      4.71 o 
  -8   4   9        4.25        7.01      3.54 o 
  -7   4   9        0.00        2.68      3.20 o 
  -6   4   9       23.25       25.39      4.20 o 
  -5   4   9        2.56        4.95      2.57 o 
  -4   4   9      113.41      119.75      9.86 o 
  -3   4   9        2.58       -0.67      3.20 o 
  -2   4   9       11.71       12.54      3.13 o 
  -1   4   9       12.99        8.13      2.67 o 
   0   4   9       70.07       72.73      7.83 o 
   1   4   9      249.86      245.30     11.61 o 
   2   4   9       13.02       13.06      3.60 o 
   3   4   9       21.79       19.76      4.01 o 
   4   4   9       20.01       11.82      5.61 o 
   5   4   9        0.13        3.49      5.25 o 
   6   4   9       90.49       93.21     12.28 o 
   7   4   9        0.02        1.51      4.40 o 
   8   4   9        4.71       11.23      6.63 o 
   9   4   9        7.36        8.81      5.94 o 
  10   4   9        0.48        5.56      6.24 o 
  11   4   9        0.10       -0.46      6.60 o 
 -13   5   9        1.12        7.02      8.32 o 
 -12   5   9        0.77        6.83      7.69 o 
 -11   5   9        4.65       11.30      7.52 o 
 -10   5   9        2.20       -0.55      3.81 o 
  -9   5   9        1.01       -1.21      5.63 o 
  -8   5   9        0.02        3.92      5.12 o 
  -7   5   9       24.00       22.65      5.66 o 
  -6   5   9        0.45        7.01      4.28 o 
  -5   5   9        2.10       12.33      3.82 o 
  -4   5   9       40.66       39.02      4.70 o 
  -3   5   9        0.41        2.90      6.24 o 
  -2   5   9       21.87       20.20      3.42 o 
  -1   5   9        2.51        4.20      2.41 o 
   0   5   9        7.12        3.45      3.66 o 
   1   5   9        0.40        7.77      3.61 o 
   2   5   9        9.91       10.10      3.44 o 
   3   5   9       14.68       14.64      3.79 o 
   4   5   9        4.92        3.71      2.72 o 
   5   5   9        3.90        8.58      5.08 o 
   6   5   9        7.19       10.26      3.15 o 
   7   5   9        6.06       17.54      4.13 o 
   8   5   9       24.11       20.84      4.88 o 
   9   5   9       27.69       28.90      8.10 o 
  10   5   9        9.61       17.87      7.46 o 
 -11   6   9        0.03       -1.52      8.19 o 
 -10   6   9        0.88        5.63      5.75 o 
  -9   6   9        1.54        4.21      4.41 o 
  -8   6   9       13.08        8.36      5.42 o 
  -7   6   9        7.90        8.61      4.45 o 
  -6   6   9       27.10       23.44      4.97 o 
  -5   6   9       19.49       20.57      5.31 o 
  -4   6   9       25.30       17.58      4.29 o 
  -3   6   9       15.97       17.63      4.89 o 
  -2   6   9        0.34        4.29      5.72 o 
  -1   6   9       18.53       23.44      8.53 o 
   0   6   9        3.60        5.38      6.31 o 
   1   6   9        1.30        2.06      6.47 o 
   2   6   9        2.08        1.04      3.65 o 
   3   6   9        0.00        3.57      4.70 o 
   4   6   9        1.51        4.64      6.46 o 
   5   6   9        0.68        5.29      4.56 o 
   6   6   9        2.42        4.41      5.40 o 
   7   6   9        2.60        2.72      7.61 o 
   8   6   9       35.54       46.55     11.00 o 
  -8   7   9        2.90        7.34      5.01 o 
  -7   7   9        3.82       -1.12      5.72 o 
  -6   7   9        4.47        0.96      7.15 o 
  -5   7   9        5.31       12.60      5.02 o 
  -4   7   9        6.91        5.38      4.86 o 
  -3   7   9        5.54        7.09      4.85 o 
  -2   7   9        1.36        1.08      5.87 o 
  -1   7   9        1.69        2.27      6.23 o 
   0   7   9        6.86       10.12      4.04 o 
   1   7   9        1.39       -0.10      6.15 o 
   2   7   9        0.19        7.49      6.29 o 
   3   7   9        7.28        9.72      6.05 o 
   4   7   9        0.90        0.97      7.56 o 
   5   7   9        7.33       21.33      8.06 o 
   6   7   9        1.19        3.29      8.99 o 
  -3   8   9        2.64       -1.43      8.57 o 
  -2   8   9        0.14       -5.18      8.43 o 
  -1   8   9        3.19       -4.76      9.07 o 
   0   8   9        1.88        3.29      8.99 o 
   1   8   9        0.92        0.41      9.74 o 
 -15   0  10        3.70       -5.30      9.85 o 
 -14   0  10        1.18       -2.89      9.71 o 
 -13   0  10        1.78       17.88      9.36 o 
 -12   0  10        9.31        2.74      9.20 o 
 -11   0  10      231.36      274.83     27.87 o 
 -10   0  10      183.15      204.59     23.39 o 
  -9   0  10      121.83      130.22     10.31 o 
  -8   0  10        1.67        4.28      5.88 o 
  -7   0  10       14.74        7.43      3.89 o 
  -6   0  10        0.23       -0.14      4.81 o 
  -5   0  10        0.36        2.21      4.20 o 
  -4   0  10       29.60       31.01     12.60 o 
  -3   0  10       18.56       15.41      4.91 o 
  -2   0  10        2.09        3.99      4.70 o 
  -1   0  10       30.71       28.33      7.92 o 
   0   0  10       19.86       17.08      9.00 o 
   1   0  10       12.91       11.82     11.32 o 
   2   0  10       43.27       23.84     14.79 o 
   3   0  10        4.48        9.22      9.42 o 
   4   0  10      198.45      166.10     39.73 o 
   5   0  10        2.97        7.18      5.51 o 
   6   0  10       71.08       44.88     17.51 o 
   7   0  10      104.90       97.28     15.52 o 
   8   0  10       13.38       26.23     16.14 o 
   9   0  10        0.01       11.37     10.05 o 
  10   0  10       26.22       33.55     13.32 o 
  11   0  10       17.62        7.51      9.76 o 
  12   0  10        9.62       10.87     10.22 o 
 -15   1  10        0.10        5.43      5.00 o 
 -14   1  10        1.17       14.41      5.88 o 
 -13   1  10        3.92        2.95      6.43 o 
 -12   1  10        0.10        4.54      6.43 o 
 -11   1  10       66.41       43.45     10.83 o 
 -10   1  10       12.69       10.70      5.63 o 
  -9   1  10        5.03       12.91      4.13 o 
  -8   1  10       85.66       89.85      7.18 o 
  -7   1  10       19.49       26.69      4.33 o 
  -6   1  10        8.00        7.31      2.71 o 
  -5   1  10        2.38        4.69      2.68 o 
  -4   1  10       11.34        9.98      3.41 o 
  -3   1  10       29.35       26.73      3.34 o 
  -2   1  10       23.22       14.64      4.11 o 
  -1   1  10       41.30       41.85      6.53 o 
   0   1  10        4.98        9.98      4.01 o 
   1   1  10      110.79      115.03     11.63 o 
   2   1  10      144.03      139.24     14.27 o 
   3   1  10       49.95       60.85     11.16 o 
   4   1  10      230.26      262.06     17.91 o 
   5   1  10        5.93        4.21      5.48 o 
   6   1  10       59.71       63.72      9.69 o 
   7   1  10       64.03       68.15      9.32 o 
   8   1  10        5.82       11.91      5.04 o 
   9   1  10        4.93       15.06      7.01 o 
  10   1  10        6.31        4.32      7.46 o 
  11   1  10        0.06        0.18      7.39 o 
  12   1  10       16.21       24.42      8.07 o 
 -15   2  10       11.95       10.05      7.87 o 
 -14   2  10        1.93        6.29      7.48 o 
 -13   2  10        0.17        3.56      7.05 o 
 -12   2  10        0.32        0.46      4.44 o 
 -11   2  10       30.64       17.13      6.95 o 
 -10   2  10       10.17       15.58      6.85 o 
  -9   2  10        1.97        3.09      3.62 o 
  -8   2  10        6.65       15.13      3.94 o 
  -7   2  10        1.05        8.56      3.49 o 
  -6   2  10       20.66       21.61      4.06 o 
  -5   2  10      107.07      113.27      8.06 o 
  -4   2  10        8.25        6.73      3.17 o 
  -3   2  10       63.38       51.79      6.26 o 
  -2   2  10        1.56        5.53      5.17 o 
  -1   2  10       56.55       71.62      9.17 o 
   0   2  10       36.49       30.82      4.85 o 
   1   2  10       86.66       86.20      6.98 o 
   2   2  10       26.06       36.81      7.55 o 
   3   2  10        7.26        5.62      2.94 o 
   4   2  10       15.51       15.64      6.19 o 
   5   2  10        0.53        4.53      6.29 o 
   6   2  10       39.83       45.74      7.21 o 
   7   2  10        5.95       22.11      6.95 o 
   8   2  10        0.61        5.45      6.08 o 
   9   2  10        3.55        7.05      8.83 o 
  10   2  10       11.39        8.85      4.60 o 
  11   2  10       10.91        7.23      5.60 o 
  12   2  10       14.15       28.13      7.92 o 
 -14   3  10        0.06        7.22      5.87 o 
 -13   3  10        0.09        6.42      6.48 o 
 -12   3  10        1.90        6.49      4.87 o 
 -11   3  10        0.00        4.86      6.25 o 
 -10   3  10        4.01        2.05      3.23 o 
  -9   3  10        8.42        8.65      3.81 o 
  -8   3  10        5.57        6.05      3.53 o 
  -7   3  10        2.23        2.39      3.60 o 
  -6   3  10        2.57        9.44      3.24 o 
  -5   3  10       59.44       55.81      6.77 o 
  -4   3  10        0.00        5.89      2.52 o 
  -3   3  10       19.78       22.44      4.67 o 
  -2   3  10        2.13        5.87      5.62 o 
  -1   3  10        4.93       10.48      4.05 o 
   0   3  10       65.02       60.09      6.28 o 
   1   3  10       42.98       33.82      5.20 o 
   2   3  10        0.16        1.67      4.02 o 
   3   3  10        0.01        5.62      4.61 o 
   4   3  10       20.47       18.42      5.38 o 
   5   3  10        0.50        4.41      3.98 o 
   6   3  10        1.01        7.34      5.84 o 
   7   3  10       17.19       14.96      4.78 o 
   8   3  10        1.51        0.94      3.68 o 
   9   3  10        0.04        4.70      7.14 o 
  10   3  10        2.67       -2.04      5.28 o 
  11   3  10        0.45        6.54      5.40 o 
 -13   4  10        1.36       17.67      7.46 o 
 -12   4  10        4.93        7.26      7.22 o 
 -11   4  10        0.52        1.18      4.32 o 
 -10   4  10        0.83        2.97      5.77 o 
  -9   4  10        0.00        1.48      3.93 o 
  -8   4  10        0.10        3.07      3.46 o 
  -7   4  10        5.22        7.24      4.04 o 
  -6   4  10        6.53        6.31      3.24 o 
  -5   4  10       65.80       60.13      5.85 o 
  -4   4  10       25.77       22.87      4.12 o 
  -3   4  10       81.03       83.83      7.91 o 
  -2   4  10       20.68       26.14      5.34 o 
  -1   4  10       23.15       19.57      4.90 o 
   0   4  10       23.88       18.67      4.16 o 
   1   4  10       69.74       76.60      8.61 o 
   2   4  10       53.63       45.89      6.56 o 
   3   4  10        8.47        5.56      4.51 o 
   4   4  10        0.00       -0.61      4.84 o 
   5   4  10        1.04        6.72      3.58 o 
   6   4  10        2.49        3.14      3.00 o 
   7   4  10        0.33        5.09      4.25 o 
   8   4  10        1.98        7.53      5.02 o 
   9   4  10        0.67        2.44      6.26 o 
  10   4  10        2.36       12.92      9.18 o 
 -12   5  10       10.60        5.53     10.64 o 
 -11   5  10        0.24        3.77      7.00 o 
 -10   5  10        1.78        2.35      5.89 o 
  -9   5  10       12.18       13.50      5.48 o 
  -8   5  10       21.34       18.66      7.89 o 
  -7   5  10       39.29       40.87      6.72 o 
  -6   5  10        0.62        0.58      3.31 o 
  -5   5  10       15.58       16.76      4.29 o 
  -4   5  10        7.32        0.48      5.99 o 
  -3   5  10       18.34       11.82      6.26 o 
  -2   5  10        0.76       -1.54      6.02 o 
  -1   5  10        1.00        0.41      4.78 o 
   0   5  10       12.14       12.81      8.29 o 
   1   5  10       24.86       26.81      5.13 o 
   2   5  10        2.99        5.28      4.05 o 
   3   5  10       40.27       43.38      6.56 o 
   4   5  10        0.03       -4.16      4.16 o 
   5   5  10        0.25       -4.79      4.79 o 
   6   5  10        3.64        4.72      1.99 o 
   7   5  10        0.69        5.14      7.01 o 
   8   5  10        2.94        4.26      7.98 o 
   9   5  10        5.54       10.58     12.66 o 
 -10   6  10       20.83       18.78      7.93 o 
  -9   6  10        4.40        8.12      6.26 o 
  -8   6  10        0.12        0.21      5.74 o 
  -7   6  10        0.38        2.87      3.51 o 
  -6   6  10        5.44        4.51      5.76 o 
  -5   6  10        2.09       -3.21      5.78 o 
  -4   6  10        0.01        7.97      6.14 o 
  -3   6  10        0.73        8.98      6.23 o 
  -2   6  10        1.51        0.73      5.79 o 
  -1   6  10        1.08        5.74      4.93 o 
   0   6  10        0.43        5.81      4.79 o 
   1   6  10        6.15        6.33      5.64 o 
   2   6  10        0.61       -5.48      6.42 o 
   3   6  10       16.66       13.79      5.83 o 
   4   6  10        2.35        7.81      4.98 o 
   5   6  10        0.16       -5.59      7.16 o 
   6   6  10        4.18       -0.26      8.65 o 
   7   6  10       11.77       21.48      7.98 o 
  -6   7  10        0.74        6.65      8.47 o 
  -5   7  10        0.90       -2.01      5.80 o 
  -4   7  10        1.18        2.69      6.01 o 
  -3   7  10        1.04        5.02      6.35 o 
  -2   7  10        2.39       -1.81      6.04 o 
  -1   7  10        1.08        3.97      7.64 o 
   0   7  10        7.21        5.55      4.03 o 
   1   7  10        0.89       -3.34      5.07 o 
   2   7  10        8.78       13.41      6.27 o 
   3   7  10        4.22       11.31      8.54 o 
   4   7  10        0.70       -1.69     11.12 o 
 -14   1  11        0.29       -4.86      4.86 o 
 -13   1  11        3.66        9.31      3.88 o 
 -12   1  11        1.64        4.07      6.61 o 
 -11   1  11       20.14       14.44      6.30 o 
 -10   1  11        8.73       11.46      5.37 o 
  -9   1  11        2.14       -0.46      4.02 o 
  -8   1  11       25.06       27.83      6.24 o 
  -7   1  11        6.33        9.96      3.93 o 
  -6   1  11        0.05        0.39      3.13 o 
  -5   1  11        0.50        1.92      2.74 o 
  -4   1  11        1.65       -0.34      3.11 o 
  -3   1  11        6.96        8.11      3.67 o 
  -2   1  11        0.78       -1.63      4.85 o 
  -1   1  11        1.89        2.24      5.91 o 
   0   1  11        0.02       -1.66      6.96 o 
   1   1  11        5.21        1.87      4.87 o 
   2   1  11       12.94       10.32      3.46 o 
   3   1  11       77.88       90.13     12.12 o 
   4   1  11        8.67        0.70      6.41 o 
   5   1  11        0.05       13.18      8.08 o 
   6   1  11        0.49        6.67      5.48 o 
   7   1  11       43.02       30.83     10.89 o 
   8   1  11        2.94       15.57      7.60 o 
   9   1  11        0.02       -4.21      5.93 o 
  10   1  11        3.23       -7.45      7.45 o 
  11   1  11        0.18        7.13      6.07 o 
 -14   2  11        0.06        6.39      5.13 o 
 -13   2  11        0.08        1.90      4.95 o 
 -12   2  11        7.11        5.96      5.64 o 
 -11   2  11        5.67        6.42      5.89 o 
 -10   2  11       11.30       11.05      5.07 o 
  -9   2  11       47.24       42.06      6.55 o 
  -8   2  11       25.17       36.77      5.52 o 
  -7   2  11        7.09        6.56      4.11 o 
  -6   2  11        0.00       -0.05      2.23 o 
  -5   2  11      119.30      107.17      9.87 o 
  -4   2  11       21.76       32.42      6.21 o 
  -3   2  11       48.17       47.20      6.32 o 
  -2   2  11       26.24       26.43      5.22 o 
  -1   2  11       39.96       37.61      6.17 o 
   0   2  11        2.67        3.73      6.19 o 
   1   2  11       62.41       42.94      9.48 o 
   2   2  11       57.92       53.81      9.13 o 
   3   2  11       31.70       30.09      7.99 o 
   4   2  11        2.64       11.17     10.22 o 
   5   2  11        0.75        5.40      4.60 o 
   6   2  11        1.49        1.21      6.46 o 
   7   2  11        0.00       -6.93      6.93 o 
   8   2  11        2.68        1.26      2.86 o 
   9   2  11        4.75        8.60      3.78 o 
  10   2  11        0.34        5.12      3.78 o 
  11   2  11        1.56        9.95      6.52 o 
 -13   3  11        0.07        4.85      5.25 o 
 -12   3  11        0.24        2.41      9.73 o 
 -11   3  11        0.66       -5.61      5.61 o 
 -10   3  11        0.52       -0.62      4.54 o 
  -9   3  11        4.38       12.58      3.58 o 
  -8   3  11        1.38        6.30      3.85 o 
  -7   3  11        1.66        3.21      3.51 o 
  -6   3  11       11.85       11.41      5.31 o 
  -5   3  11       80.84       76.04      7.13 o 
  -4   3  11       11.34       11.50      2.33 o 
  -3   3  11        2.76        6.18      4.83 o 
  -2   3  11       42.59       47.44      7.10 o 
  -1   3  11       67.59       73.15      8.64 o 
   0   3  11       86.64       64.90      8.29 o 
   1   3  11       18.27       11.43      4.98 o 
   2   3  11       13.16        9.97      4.68 o 
   3   3  11        2.40        7.49      3.77 o 
   4   3  11       22.60       26.77      5.42 o 
   5   3  11        0.42        6.74      5.48 o 
   6   3  11       39.52       40.32      7.08 o 
   7   3  11        3.98        4.77      4.71 o 
   8   3  11       42.62       33.23      7.51 o 
   9   3  11        0.26       14.58      3.88 o 
  10   3  11        2.23       12.92      5.73 o 
 -12   4  11        0.08        3.58      4.17 o 
 -11   4  11        2.71       -0.37      6.01 o 
 -10   4  11        1.60        9.35     14.08 o 
  -9   4  11        1.49        7.73      3.33 o 
  -8   4  11       14.28       12.52      4.00 o 
  -7   4  11        4.19        6.30      2.52 o 
  -6   4  11        2.04        7.78      4.86 o 
  -5   4  11       79.57       83.93     10.00 o 
  -4   4  11        1.73        6.88      4.15 o 
  -3   4  11       61.45       61.85      7.01 o 
  -2   4  11        0.12        4.37      4.05 o 
  -1   4  11        0.74        6.84      4.29 o 
   0   4  11       15.81       10.50      2.98 o 
   1   4  11       11.63       14.35      4.34 o 
   2   4  11       24.03       27.27      6.31 o 
   3   4  11       11.50        7.37      5.79 o 
   4   4  11        7.34        7.78      5.00 o 
   5   4  11        4.42        3.26      5.51 o 
   6   4  11        2.73        7.59      3.49 o 
   7   4  11        0.01        7.30      6.49 o 
   8   4  11        2.44        0.92      3.93 o 
   9   4  11        3.04       -1.56      6.07 o 
 -10   5  11        3.87        9.49     10.06 o 
  -9   5  11        0.01        3.24      6.91 o 
  -8   5  11       23.39       20.63     10.26 o 
  -7   5  11        7.35        6.72     10.94 o 
  -6   5  11        0.29        1.12      5.76 o 
  -5   5  11        2.58        1.67      5.99 o 
  -4   5  11        5.63       -0.66      6.04 o 
  -3   5  11        1.83        3.39      7.46 o 
  -2   5  11        3.15        1.18      6.31 o 
  -1   5  11        1.10       -2.05      6.22 o 
   0   5  11       10.58        8.67      5.84 o 
   1   5  11        0.91        3.43      6.07 o 
   2   5  11        9.64       16.51     12.55 o 
   3   5  11        1.98        5.13      5.04 o 
   4   5  11        0.18        2.70      7.91 o 
   5   5  11        0.10        8.40      4.98 o 
   6   5  11        1.04        4.37      7.04 o 
   7   5  11       18.39       14.60      8.51 o 
  -8   6  11        0.05       -4.11      7.28 o 
  -7   6  11        0.62        3.92      7.46 o 
  -6   6  11        0.06        2.86      6.82 o 
  -5   6  11        1.92       11.43      6.36 o 
  -4   6  11        0.58       12.58      4.84 o 
  -3   6  11        0.98       -0.01      4.41 o 
  -2   6  11        2.62        5.65      4.76 o 
  -1   6  11        0.20        2.70      6.74 o 
   0   6  11        0.13        2.84      3.84 o 
   1   6  11        0.30       -2.20      5.99 o 
   2   6  11        0.32       -2.08      4.60 o 
   3   6  11        0.96       -0.69      5.54 o 
   4   6  11        3.90        9.32      7.92 o 
   5   6  11        1.93        6.65      9.22 o 
 -13   0  12       14.93       14.60      8.17 o 
 -12   0  12        0.56        0.15      8.93 o 
 -11   0  12       13.20        8.67      9.64 o 
 -10   0  12        2.50       12.68      8.87 o 
  -9   0  12        0.22       -2.43      9.30 o 
  -8   0  12        1.21        5.41      3.62 o 
  -7   0  12        0.84        0.43      4.58 o 
  -6   0  12        0.06        0.73      4.28 o 
  -5   0  12        4.19        0.75      5.40 o 
  -4   0  12        0.80        5.01     10.27 o 
  -3   0  12        2.63       -1.72      9.12 o 
  -2   0  12        5.87       12.50      9.98 o 
  -1   0  12        0.06       -1.53      9.64 o 
   0   0  12      136.75      121.22     17.50 o 
   1   0  12       66.69       69.32     14.97 o 
   2   0  12       57.90       67.99     13.65 o 
   3   0  12      164.40      148.28     21.11 o 
   4   0  12       28.52       27.44     12.32 o 
   5   0  12       11.17        9.85      6.70 o 
   6   0  12       20.05       12.23     10.97 o 
   7   0  12        3.73        0.43      7.00 o 
   8   0  12        0.16        3.18      8.14 o 
   9   0  12       15.07        2.60      6.73 o 
  10   0  12        0.11        5.91      5.13 o 
 -13   1  12        0.68        0.91      6.01 o 
 -12   1  12       25.18       23.60      6.78 o 
 -11   1  12        3.01        5.12      4.42 o 
 -10   1  12        0.01        7.54      4.56 o 
  -9   1  12       14.97       20.00      6.26 o 
  -8   1  12        3.01        6.92      3.10 o 
  -7   1  12        2.14        6.48      2.92 o 
  -6   1  12        2.89        4.60      3.91 o 
  -5   1  12       42.09       44.90      5.30 o 
  -4   1  12        0.21       11.85      5.48 o 
  -3   1  12        3.18        9.64      5.17 o 
  -2   1  12        1.53        3.45      5.39 o 
  -1   1  12       26.45       23.97      6.98 o 
   0   1  12        2.91       14.63      3.83 o 
   1   1  12      115.47      122.03     12.85 o 
   2   1  12      109.66      123.83     12.67 o 
   3   1  12        1.10       -0.70      7.40 o 
   4   1  12        0.48       -0.04      7.02 o 
   5   1  12        3.80        3.05      8.41 o 
   6   1  12        4.43        8.70      4.79 o 
   7   1  12        1.40       10.82      7.75 o 
   8   1  12        0.97       12.13      4.49 o 
   9   1  12        0.24        6.84      5.87 o 
  10   1  12        0.40        0.80     12.51 o 
 -12   2  12       14.23       13.47      5.78 o 
 -11   2  12       15.14       12.15      5.94 o 
 -10   2  12       10.26        9.31      7.09 o 
  -9   2  12       38.07       32.26      6.76 o 
  -8   2  12        7.58        4.38      3.97 o 
  -7   2  12        0.11       -3.19      4.77 o 
  -6   2  12        4.02        1.77      4.17 o 
  -5   2  12        0.39       -1.03      5.26 o 
  -4   2  12       23.89       14.40      4.33 o 
  -3   2  12        3.47        0.33      5.01 o 
  -2   2  12        0.51        6.68      5.52 o 
  -1   2  12        9.94       12.62      6.35 o 
   0   2  12        8.38        4.46      7.47 o 
   1   2  12        4.88       16.05      6.49 o 
   2   2  12        1.44        3.00      7.26 o 
   3   2  12        0.24        2.94      4.21 o 
   4   2  12        0.14        2.42      5.30 o 
   5   2  12        1.41        5.58      4.90 o 
   6   2  12       11.95       10.99      5.76 o 
   7   2  12        9.82        8.81      6.22 o 
   8   2  12        4.19        2.67      6.08 o 
   9   2  12        3.43        2.04      7.60 o 
 -11   3  12        9.34       12.54      7.70 o 
 -10   3  12        9.04       10.34      7.14 o 
  -9   3  12        4.23        4.71      5.49 o 
  -8   3  12        2.36        0.75      5.12 o 
  -7   3  12        0.27        2.92      4.66 o 
  -6   3  12        6.64        6.66      4.43 o 
  -5   3  12        3.35        3.56      2.79 o 
  -4   3  12        0.45        3.54      3.55 o 
  -3   3  12        4.19        7.75      2.93 o 
  -2   3  12        0.03       -5.86      5.86 o 
  -1   3  12        5.33       -3.89      6.29 o 
   0   3  12        1.40       -3.86      5.99 o 
   1   3  12       12.61        9.83      5.34 o 
   2   3  12       24.26       29.84      7.03 o 
   3   3  12        8.48       11.45      4.45 o 
   4   3  12        4.12        9.45      5.63 o 
   5   3  12        0.61        9.82      5.80 o 
   6   3  12        0.32        1.26      5.79 o 
   7   3  12        0.60       -6.52      6.52 o 
   8   3  12        2.98        7.82      2.98 o 
 -10   4  12        4.35        1.53      9.75 o 
  -9   4  12        1.29        6.89      9.40 o 
  -8   4  12        8.64        1.47      5.14 o 
  -7   4  12        9.15       14.63      5.44 o 
  -6   4  12        1.02       17.61      4.57 o 
  -5   4  12        3.08       -0.77      4.47 o 
  -4   4  12        3.17        4.15      3.82 o 
  -3   4  12        1.08       -0.65      2.79 o 
  -2   4  12        3.98        0.38      2.93 o 
  -1   4  12        1.05        6.79      4.42 o 
   0   4  12        2.37        0.69      4.62 o 
   1   4  12        5.44        9.80      4.85 o 
   2   4  12        0.57        3.91      3.62 o 
   3   4  12        4.13        7.93      4.68 o 
   4   4  12        6.01        9.64      4.58 o 
   5   4  12        0.06        7.30      4.46 o 
   6   4  12        8.64        8.59      3.64 o 
   7   4  12        0.19        6.41      5.22 o 
  -8   5  12        9.91       18.12     12.09 o 
  -7   5  12        0.77        9.56      5.78 o 
  -6   5  12        5.15        2.55      7.24 o 
  -5   5  12        6.51       -2.26      5.26 o 
  -4   5  12        0.04       -3.71      6.14 o 
  -3   5  12        0.03        5.12      6.23 o 
  -2   5  12        5.94        9.76      8.08 o 
  -1   5  12        0.85        7.09      4.47 o 
   0   5  12       10.81       16.20      9.00 o 
   1   5  12        9.68       26.60      8.23 o 
   2   5  12        0.34        3.21      6.19 o 
   3   5  12        2.27       12.36     11.48 o 
   4   5  12        0.13        0.46      7.76 o 
   5   5  12        0.15        0.20      5.21 o 
  -5   6  12        0.07        7.46      7.70 o 
  -4   6  12        1.24        0.04      6.17 o 
  -3   6  12        0.36        3.36      7.33 o 
  -2   6  12        0.07       -2.05      5.50 o 
  -1   6  12        5.59        3.41      7.77 o 
   0   6  12        0.46       -3.82      7.53 o 
   1   6  12        4.66        9.03      6.27 o 
 -11   1  13        0.28       11.40      9.39 o 
 -10   1  13        2.01        0.74      4.73 o 
  -9   1  13        4.74        8.79      5.83 o 
  -8   1  13        0.33        3.92      6.35 o 
  -7   1  13        0.07       12.03      4.45 o 
  -6   1  13        0.24        0.08      5.94 o 
  -5   1  13        0.13        4.44      4.36 o 
  -4   1  13       11.53       10.47      5.25 o 
  -3   1  13        0.48       -2.56      6.42 o 
  -2   1  13        9.28        9.14      5.55 o 
  -1   1  13        0.92        3.13      6.08 o 
   0   1  13       59.77       59.04     10.42 o 
   1   1  13       10.65        6.29      8.39 o 
   2   1  13        0.02        6.88      7.79 o 
   3   1  13       12.15        4.86      5.33 o 
   4   1  13        1.00       -6.43      7.18 o 
   5   1  13        0.96        2.14      6.37 o 
   6   1  13        1.70       11.80      7.18 o 
   7   1  13        0.47        7.33      5.31 o 
   8   1  13        9.33       10.02      6.83 o 
 -11   2  13        0.11       11.70      8.58 o 
 -10   2  13        0.15       -3.84      8.24 o 
  -9   2  13        9.15        4.20      6.90 o 
  -8   2  13       30.84       24.42      6.27 o 
  -7   2  13        0.53        6.55      5.10 o 
  -6   2  13        0.56        2.89      6.09 o 
  -5   2  13       32.77       33.14      6.58 o 
  -4   2  13        0.35        6.70      4.86 o 
  -3   2  13        5.92        9.18      5.35 o 
  -2   2  13        0.20        4.80      6.96 o 
  -1   2  13        0.21       15.89      6.79 o 
   0   2  13        0.60        2.32     10.56 o 
   1   2  13        7.01        5.48      8.13 o 
   2   2  13       24.96       30.70     10.23 o 
   3   2  13        0.21       -3.35      8.44 o 
   4   2  13        0.41       -3.04      8.86 o 
   5   2  13        3.84       -0.83     10.00 o 
   6   2  13        0.08        4.50      5.76 o 
   7   2  13        0.83       10.36      6.02 o 
 -10   3  13        0.00        1.17      7.18 o 
  -9   3  13        0.04        3.82      6.98 o 
  -8   3  13        0.01       -3.35      5.28 o 
  -7   3  13        0.51        1.18      6.64 o 
  -6   3  13       11.82       13.53      6.32 o 
  -5   3  13        0.26        9.64      4.97 o 
  -4   3  13        8.55        7.55      5.12 o 
  -3   3  13        0.04        2.45      5.04 o 
  -2   3  13        0.03       -1.06      5.93 o 
  -1   3  13        0.00        3.01      5.47 o 
   0   3  13        0.06        6.19      4.48 o 
   1   3  13        4.08        6.93      3.90 o 
   2   3  13       30.40       32.04      6.69 o 
   3   3  13       23.89       26.88      6.13 o 
   4   3  13       12.74       13.37      4.07 o 
   5   3  13        5.13       10.91      5.79 o 
   6   3  13       21.97       11.61      5.95 o 
  -8   4  13       13.64       12.77      8.66 o 
  -7   4  13        0.01        3.77      8.96 o 
  -6   4  13        0.24       -0.85      8.69 o 
  -5   4  13        6.20       13.06      5.68 o 
  -4   4  13        0.97        6.10      4.44 o 
  -3   4  13        5.27        3.73      3.06 o 
  -2   4  13        0.30        3.30      3.93 o 
  -1   4  13        0.39        5.73      2.67 o 
   0   4  13       24.07       23.52      4.93 o 
   1   4  13        0.15        3.00      3.54 o 
   2   4  13        1.68        0.98      7.16 o 
   3   4  13        0.63       -4.09      6.48 o 
   4   4  13        1.32        0.42      7.29 o 
   5   4  13        6.14        5.44     12.72 o 
  -5   5  13        8.68       21.73     12.72 o 
  -4   5  13        0.17        9.77      6.25 o 
  -3   5  13        4.27        9.20      6.56 o 
  -2   5  13        0.25       11.19      7.05 o 
  -1   5  13       16.03       15.40      8.31 o 
   0   5  13        0.04       11.99      8.86 o 
   1   5  13        0.09        0.15      5.19 o 
   2   5  13        0.57        5.68     15.11 o 
  -9   0  14        0.10        0.62     13.47 o 
  -8   0  14        2.99       13.20     14.84 o 
  -7   0  14        7.20        5.61      6.57 o 
  -6   0  14       17.11        9.00      7.53 o 
  -5   0  14        4.68        8.62      6.14 o 
  -4   0  14       29.05       18.31     12.69 o 
  -3   0  14        0.26        9.07      8.04 o 
  -2   0  14       10.41       10.02      7.56 o 
  -1   0  14        4.30       -3.66     11.63 o 
   0   0  14       51.84       44.43     11.13 o 
   1   0  14        2.35        1.42     10.22 o 
   2   0  14        6.55        8.80      7.75 o 
   3   0  14        0.70       -7.00      9.93 o 
   4   0  14        3.00       -0.53     11.52 o 
   5   0  14        0.93        3.29      7.10 o 
   6   0  14       15.14       46.21     37.44 o 
  -9   1  14        0.31        5.30      9.53 o 
  -8   1  14        1.88       15.79     10.11 o 
  -7   1  14        0.32        3.93      3.46 o 
  -6   1  14        0.69        6.17      4.39 o 
  -5   1  14        1.47        1.95      5.88 o 
  -4   1  14        1.34        1.81      5.76 o 
  -3   1  14        0.55       15.74      7.36 o 
  -2   1  14        0.09       10.00      5.24 o 
  -1   1  14        1.32        4.13      5.60 o 
   0   1  14        1.15        5.33      3.89 o 
   1   1  14        0.03        4.50      6.77 o 
   2   1  14        0.00        9.25      5.57 o 
   3   1  14        7.18       11.36      5.46 o 
   4   1  14        2.52       13.03      4.72 o 
   5   1  14        0.20        8.09      7.27 o 
  -8   2  14        1.71       11.62      8.79 o 
  -7   2  14        1.27        4.29      5.27 o 
  -6   2  14        0.14        9.12      3.64 o 
  -5   2  14        7.31        7.38      4.99 o 
  -4   2  14        2.93        0.93      5.80 o 
  -3   2  14        6.63        9.91      4.07 o 
  -2   2  14        0.01       -6.90      6.90 o 
  -1   2  14       27.33       21.41      5.88 o 
   0   2  14       17.12        1.07      6.04 o 
   1   2  14        9.13        6.17      7.62 o 
   2   2  14        3.64       16.82      4.90 o 
   3   2  14        0.16        2.39      5.14 o 
   4   2  14        0.35       -0.65     10.37 o 
   5   2  14        3.06       11.92      6.95 o 
  -7   3  14        0.00       -1.01      7.58 o 
  -6   3  14        0.09        7.61      6.88 o 
  -5   3  14        0.55        8.00      6.02 o 
  -4   3  14        2.50       -2.27      5.42 o 
  -3   3  14        0.20       10.12      5.66 o 
  -2   3  14        1.80        9.01      5.55 o 
  -1   3  14       26.03       21.01      5.29 o 
   0   3  14       18.01       22.65      5.92 o 
   1   3  14       10.08       11.38      6.51 o 
   2   3  14        6.86        5.37      5.66 o 
   3   3  14        3.57       16.16      4.25 o 
  -4   4  14        4.36       14.62      5.88 o 
  -3   4  14        0.03       -7.87      7.87 o 
  -2   4  14        0.46        2.14      6.28 o 
  -1   4  14        1.14        8.82      8.38 o 
   0   4  14       14.59        6.52      6.21 o 
  -6   1  15        3.20        3.15      8.17 o 
  -5   1  15        2.09        4.02      3.50 o 
  -4   1  15        3.88       -2.23      7.48 o 
  -3   1  15        0.02        5.58      5.05 o 
  -2   1  15        0.00        4.37      4.66 o 
  -1   1  15       11.40        6.75      7.27 o 
   0   1  15        4.43        7.65      6.88 o 
   1   1  15        2.75        7.92      6.54 o 
   2   1  15        1.24        7.19      5.16 o 
  -4   2  15        0.02       12.17      4.90 o 
  -3   2  15        0.16        8.83      5.03 o 
  -2   2  15        0.13        0.57      5.46 o 
  -1   2  15       19.60       15.05      5.11 o 
   0   2  15        0.04        1.24      3.71 o 
                                                 
